# Supplementary material for: Correlation of Expression Changes between Genes Controlling 5-HT Synthesis and Genes Crh and Trh in the Midbrain Raphe Nuclei of Chronically Aggressive and Defeated Male Mice
Source: Genes (Basel). 2021 Nov 18;12(11):1811. doi: 10.3390/genes12111811 (PMC8618546; doi:10.3390/genes12111811)
Supplement: Supplementary file 1 [file genes-12-01811-s001.zip]

Archive with 1 entries (1 files):
- genes-1437512-supplementary.xlsx
