# Supplementary material for: Correlation of Expression Changes between Genes Controlling 5-HT Synthesis and Genes Crh and Trh in the Midbrain Raphe Nuclei of Chronically Aggressive and Defeated Male Mice
Source: Genes (Basel). 2021 Nov 18;12(11):1811. doi: 10.3390/genes12111811 (PMC8618546; doi:10.3390/genes12111811)
Supplement: Supplementary file 1 [file genes-12-01811-s001.zip › genes-1437512-supplementary.xlsx]

## Sheet: Table S1
Supplementary Table S1. Summary statistics for the sequenced libraries *
*The quality metrics of the mapped data were collected using Spliced Transcripts Alignment to a Reference (STAR) software (Dobin A. et al., Bioinformatics. 2013. 29(1): 15-21.)
		controls			winners			losers
	28	29	30	31	32	33	34	35	36
Number of input reads |	28206350	24958325	29038137	29228982	30167895	30355040	28377719	25686449	33775289
Average input read length |	50	50	50	50	50	50	50	50	50
UNIQUE READS:
Uniquely mapped reads number |	22830367	20105069	23265724	22949184	23792156	24220319	22657662	20646351	27262695
Uniquely mapped reads % |	0.8094	0.8055	0.8012	0.7852	0.7887	0.7979	0.7984	0.8038	0.8072
Average mapped length |	49.73	49.7	49.7	49.68	49.69	49.69	49.68	49.69	49.74
Number of splices: Total |	2232318	2064353	2305519	2027396	2150015	2256888	2245353	2057591	2602207
Number of splices: Annotated (sjdb) |	2194648	2028685	2265102	1989849	2110681	2217491	2206236	2020977	2558246
Number of splices: GT/AG |	2212191	2046278	2285040	2009043	2131005	2236486	2225524	2039571	2578634
Number of splices: GC/AG |	18063	16393	18578	16683	17178	18477	17965	16389	21256
Number of splices: AT/AC |	2064	1682	1901	1670	1832	1925	1864	1631	2317
Number of splices: Non-canonical |	0	0	0	0	0	0	0	0	0
Mismatch rate per base, % |	0.004	0.0044	0.0045	0.0045	0.0044	0.0045	0.0047	0.0045	0.0039
Deletion rate per base |	0.0001	0.0001	0.0001	0.0001	0.0001	0.0001	0.0001	0.0001	0.0001
Deletion average length |	2.77	3.54	3.64	2.91	3.51	3.56	3.62	3.14	3.01
Insertion rate per base |	0.0001	0.0001	0.0001	0.0001	0.0001	0.0001	0.0001	0.0001	0.0001
Insertion average length |	1.19	1.14	1.14	1.16	1.14	1.15	1.13	1.14	1.18
MULTI-MAPPING READS:
Number of reads mapped to multiple loci |	4037061	3444055	4034070	3914838	4200663	4346186	4047611	3405149	4750184
% of reads mapped to multiple loci |	0.1431	0.138	0.1389	0.1339	0.1392	0.1432	0.1426	0.1326	0.1406
Number of reads mapped to too many loci |	191073	184997	202293	212995	214044	210310	188168	172140	237268
% of reads mapped to too many loci |	0.0068	0.0074	0.007	0.0073	0.0071	0.0069	0.0066	0.0067	0.007
UNMAPPED READS:
% of reads unmapped: too many mismatches |	0	0	0	0	0	0	0	0	0
% of reads unmapped: too short |	0.0352	0.0445	0.0482	0.0663	0.058	0.0461	0.0477	0.0519	0.0394
% of reads unmapped: other |	0.0055	0.0046	0.0047	0.0074	0.007	0.0059	0.0046	0.005	0.0058
CHIMERIC READS:
Number of chimeric reads |	0	0	0	0	0	0	0	0	0
% of chimeric reads |	0	0	0	0	0	0	0	0	0

## Sheet:  Table S2_DEGs_C_W
Supplementary Table 2. DEGs in the MRNs of winners versus control mice
locus	Gene ID	gene symbol	Value for Control, FPKM	Value for Winners, FPKM	log2(fold_change) Winners/Controls	q_value	behavior/neurological phenotype	abnormal emotion/affect behavior	abnormal aggression-related behavior	increased aggression towards mice	abnormal depression-related behavior	abnormal fear/anxiety-related behavior	Genes encoding transcription factors	definition
chr15:84378569-84482855	72301	1810041L15Rik	13.0036	6.95252	-0.903299	0.00463789								RIKEN cDNA 1810041L15 gene(1810041L15Rik)
chr13:62964884-63431745	72061	2010111I01Rik	7.31843	36.1217	2.30326	0.00463789								RIKEN cDNA 2010111I01 gene(2010111I01Rik)
chr11:102958299-102965065	69739	2410004I01Rik	2.49337	0.887439	-1.49037	0.00463789								RIKEN cDNA 2410004I01 gene(2410004I01Rik)
chr7:8086046-8093037	72716	2810047C21Rik1	0.462075	1.01422	1.13417	0.0497452								RIKEN cDNA 2810047C21 gene 1(2810047C21Rik1)
chr7:43492043-43505938	74054	4931406B18Rik	0.39125	0.809045	1.04813	0.00463789								RIKEN cDNA 4931406B18 gene(4931406B18Rik)
chr19:8883877-8892629	67531	5730408K05Rik	2.21164	32.8069	3.89081	0.0243931								RIKEN cDNA 5730408K05 gene(5730408K05Rik)
chr9:60523966-60546938	100504561	9230112J17Rik	0.770377	0.35389	-1.12226	0.0198022								RIKEN cDNA 9230112J17 gene(9230112J17Rik)
chr1:85775270-85784694	77762	9930111H07Rik	2.24786	4.44963	0.985131	0.0143869								RIKEN cDNA 9930111H07 gene(9930111H07Rik)
chr6:121636172-121679238	232345	A2m	2.56962	0.950777	-1.43437	0.00463789								alpha-2-macroglobulin(A2m)
chr16:98061823-98082439	320586	A630089N07Rik	50.2053	79.1441	0.656641	0.00463789								RIKEN cDNA A630089N07 gene(A630089N07Rik)
chr5:125475743-125517708	78894	Aacs	14.9781	10.7234	-0.482099	0.017415								acetoacetyl-CoA synthetase(Aacs)
chr10:80583198-80590423	216169	Abhd17a	85.1718	63.891	-0.414764	0.0222686								abhydrolase domain containing 17A(Abhd17a)
chr2:103566309-103718423	99382	Abtb2	13.3071	6.5487	-1.02291	0.00463789								ankyrin repeat and BTB (POZ) domain containing 2(Abtb2)
chr9:54604996-54661885	94180	Acsbg1	89.9167	68.4783	-0.392942	0.0478913								acyl-CoA synthetase bubblegum family member 1(Acsbg1)
chr8:46471036-46536153	14081	Acsl1	14.4026	10.549	-0.449228	0.0243931								acyl-CoA synthetase long-chain family member 1(Acsl1)
chr5:25759887-25850691	242894	Actr3b	27.5596	18.2005	-0.598579	0.00463789								ARP3 actin-related protein 3B(Actr3b)
chr11:46054501-46147404	11492	Adam19	7.54829	5.50825	-0.454556	0.0243931								a disintegrin and metallopeptidase domain 19 (meltrin beta)(Adam19)
chr13:41763147-41847616	109254	Adtrp	0.74859	1.54045	1.0411	0.00463789								androgen dependent TFPI regulating protein(Adtrp)
chr8:105524360-105582374	11604	Agrp	110.423	83.2673	-0.40722	0.0351399								agouti related neuropeptide(Agrp)
chr8:124556447-124569707	11606	Agt	82.2229	53.6618	-0.615644	0.00463789	Agt							angiotensinogen (serpin peptidase inhibitor, clade A, member 8)(Agt)
chr4:153373216-153483525	230959	Ajap1	15.5535	8.06205	-0.948019	0.00463789	Ajap1							adherens junction associated protein 1(Ajap1)
chr12:105705981-105782508	78801	Ak7	0.389033	0.768477	0.982109	0.0293733								adenylate kinase 7(Ak7)
chr6:34303929-34317489	11677	Akr1b3	24.2521	17.5452	-0.46703	0.0336764	Akr1b3							aldo-keto reductase family 1, member B3 (aldose reductase)(Akr1b3)
chr4:139310743-139318913	110198	Akr7a5	17.2002	12.2014	-0.495373	0.026703	Akr7a5							aldo-keto reductase family 7, member A5 (aflatoxin aldehyde reductase)(Akr7a5)
chr9:14541863-14643564	75723	Amotl1	11.0269	7.25757	-0.603472	0.00463789								angiomotin-like 1(Amotl1)
chr10:128376789-128401224	237615	Ankrd52	89.383	24.588	-1.86205	0.00463789								ankyrin repeat domain 52(Ankrd52)
chr6:125690418-126040128	243634	Ano2	5.80646	0.247538	-4.55194	0.00463789								anoctamin 2(Ano2)
chr7:16738305-16749381	232910	Ap2s1	140.837	103.039	-0.450842	0.0198022								adaptor-related protein complex 2, sigma 1 subunit(Ap2s1)
chr10:81268006-81291581	57267	Apba3	28.4735	50.1721	0.817267	0.0384244								amyloid beta (A4) precursor protein-binding, family A, member 3(Apba3)
chr2:85136359-85139923	23796	Aplnr	0.863935	0.0791458	-3.44834	0.00463789								apelin receptor(Aplnr)
chr14:27143992-27404151	71704	Arhgef3	17.8659	13.0809	-0.449746	0.0114939								Rho guanine nucleotide exchange factor (GEF) 3(Arhgef3)
chr9:112065090-112348925	74100	Arpp21	18.4332	8.42581	-1.12942	0.00463789								cyclic AMP-regulated phosphoprotein, 21(Arpp21)
chr12:112106682-112127573	104816	Aspg	1.50702	0.895347	-0.751178	0.0445551								asparaginase(Aspg)
chr6:72206176-72235577	71093	Atoh8	0.635241	0.272226	-1.2225	0.0351399								atonal bHLH transcription factor 8(Atoh8)
chr11:96068928-96075828	11951	Atp5g1	218.901	155.104	-0.49705	0.00463789								ATP synthase, H+ transporting, mitochondrial F0 complex, subunit C1 (subunit 9)(Atp5g1)
chr1:71027534-71102972	12021	Bard1	0.747563	1.17853	0.656719	0.0243931							Bard1	BRCA1 associated RING domain 1(Bard1)
chr1:157458573-157488848	226527	BC026585	8.93296	6.12667	-0.544035	0.0497452								cDNA sequence BC026585(BC026585)
chr3:18052331-18057514	59058	Bhlhe22	2.24821	3.28333	0.546385	0.0466373								basic helix-loop-helix family, member e22(Bhlhe22)
chr2:27445510-27475673	67382	Brd3	13.5525	32.3986	1.25738	0.00463789								bromodomain containing 3(Brd3)
chr11:102939263-102946461	23829	C1ql1	134.443	15.0394	-3.16017	0.00463789								complement component 1, q subcomponent-like 1(C1ql1)
chr1:120340244-120344333	226359	C1ql2	13.5265	8.33679	-0.698221	0.00463789								complement component 1, q subcomponent-like 2(C1ql2)
chr17:57203971-57228136	12266	C3	1.13917	0.41137	-1.46947	0.00463789	C3	C3				C3		complement component 3(C3)
chr17:34670534-34795120	12268	C4b	6.52116	2.71824	-1.26245	0.00463789								complement component 4B (Chido blood group)(C4b)
chr1:154390344-154884412	12290	Cacna1e	7.89871	5.08135	-0.636406	0.00463789	Cacna1e	Cacna1e				Cacna1e		calcium channel, voltage-dependent, R type, alpha 1E subunit(Cacna1e)
chr11:94343294-94474401	12291	Cacna1g	23.6797	14.1405	-0.743814	0.00463789	Cacna1g	Cacna1g				Cacna1g		calcium channel, voltage-dependent, T type, alpha 1G subunit(Cacna1g)
chr15:98632327-98644621	12297	Cacnb3	22.4192	11.3927	-0.976626	0.00463789	Cacnb3							calcium channel, voltage-dependent, beta 3 subunit(Cacnb3)
chr11:107874604-107915055	140723	Cacng5	2.71847	1.77876	-0.611926	0.0351399								calcium channel, voltage-dependent, gamma subunit 5(Cacng5)
chr4:15881142-15909048	12307	Calb1	27.9153	5.3025	-2.39631	0.00463789								calbindin 1(Calb1)
chr8:110142380-110168206	12308	Calb2	160.227	100.426	-0.673985	0.00463789	Calb2							calbindin 2(Calb2)
chr7:114631477-114636357	12310	Calca	8.11302	5.10137	-0.669353	0.0336764	Calca							calcitonin/calcitonin-related polypeptide, alpha(Calca)
chr7:140069774-140082548	68566	Caly	83.439	61.5485	-0.438996	0.0293733								calcyon neuron-specific vesicular protein(Caly)
chr18:60925325-60988993	12322	Camk2a	17.3954	12.9916	-0.421124	0.0478913	Camk2a	Camk2a	Camk2a	Camk2a	Camk2a	Camk2a		calcium/calmodulin-dependent protein kinase II alpha(Camk2a)
chr17:45630203-45659309	268958	Capn11	0.924947	0.375972	-1.29875	0.0143869								calpain 11(Capn11)
chr3:102086454-102146512	12373	Casq2	2.53259	1.39659	-0.858706	0.00463789								calsequestrin 2(Casq2)
chr2:5137775-5231001	74186	Ccdc3	2.46618	1.1721	-1.07319	0.00463789								coiled-coil domain containing 3(Ccdc3)
chr11:29373456-29515199	108686	Ccdc88a	11.2026	14.6778	0.389801	0.042558	Ccdc88a	Ccdc88a						coiled coil domain containing 88A(Ccdc88a)
chr9:121489479-121495694	12424	Cck	15.0912	9.43349	-0.677847	0.031781								cholecystokinin(Cck)
chr11:114890040-114904651	217303	Cd300a	0.562652	0.952393	0.759316	0.026703								CD300A molecule(Cd300a)
chr2:102811141-102901665	12505	Cd44	0.902942	0.374402	-1.27005	0.00463789	Cd44							CD44 antigen(Cd44)
chr19:4096819-4099106	52004	Cdk2ap2	16.9764	11.3532	-0.580435	0.0222686								CDK2-associated protein 2(Cdk2ap2)
chrX:61116313-61292494	631990	Cdr1	45.2829	91.9204	1.02142	0.00463789								cerebellar degeneration related antigen 1(Cdr1)
chr9:59578126-59612543	76183	Celf6	13.8513	8.88855	-0.639998	0.00463789								CUGBP, Elav-like family member 6(Celf6)
chr7:83932856-84086657	80982	Cemip	0.828623	0.486017	-0.769709	0.00827418								cell migration inducing protein, hyaluronan binding(Cemip)
chr8:72443858-72492651	27967	Cherp	115.645	30.9361	-1.90235	0.00463789								calcium homeostasis endoplasmic reticulum protein(Cherp)
chr5:24586507-24624783	100910	Chpf2	58.9132	17.9439	-1.7151	0.00463789								chondroitin polymerizing factor 2(Chpf2)
chr19:8663633-8684994	12669	Chrm1	0.694914	0.418948	-0.730063	0.0198022	Chrm1							cholinergic receptor, muscarinic 1, CNS(Chrm1)
chr16:18776846-18778262	12741	Cldn5	52.9423	36.027	-0.555341	0.00463789								claudin 5(Cldn5)
chr1:181352362-181471100	72978	Cnih3	10.601	1.45716	-2.86297	0.00463789								cornichon family AMPA receptor auxiliary protein 3(Cnih3)
chr7:3645176-3701035	232791	Cnot3	37.1152	15.9049	-1.22254	0.0384244							Cnot3	CCR4-NOT transcription complex, subunit 3(Cnot3)
chr6:104492928-104863458	53870	Cntn6	5.10122	3.52232	-0.534316	0.0198022	Cntn6							contactin 6(Cntn6)
chr3:145292471-145552005	71355	Col24a1	3.45239	1.35926	-1.34478	0.00463789								collagen, type XXIV, alpha 1(Col24a1)
chr9:79750845-79759896	12866	Cox7a2	176.225	127.559	-0.466247	0.0143869								cytochrome c oxidase subunit VIIa 2(Cox7a2)
chr13:54302203-54388532	12890	Cplx2	118.032	89.3402	-0.401791	0.026703	Cplx2	Cplx2				Cplx2		complexin 2(Cplx2)
chr9:104566601-105034632	74020	Cpne4	7.38427	3.47069	-1.08923	0.00463789								copine IV(Cpne4)
chr8:123117144-123135378	102278	Cpne7	5.65816	2.82032	-1.00447	0.0143869								copine VII(Cpne7)
chr3:19693400-19695396	12918	Crh	48.065	9.70236	-2.30858	0.00463789	Crh	Crh				Crh		corticotropin releasing hormone(Crh)
chr13:95431375-95444831	12919	Crhbp	10.0393	6.77814	-0.566693	0.0384244	Crhbp	Crhbp				Crhbp		corticotropin releasing hormone binding protein(Crhbp)
chr12:113140235-113145506	68337	Crip2	25.3226	18.6587	-0.440579	0.0402834								cysteine rich protein 2(Crip2)
chr19:42283020-42432751	72832	Crtac1	43.9706	30.6739	-0.519528	0.00463789								cartilage acidic protein 1(Crtac1)
chr2:148871647-148875758	13010	Cst3	1185.77	850.49	-0.479455	0.00463789								cystatin C(Cst3)
chr2:173093608-173119525	664799	Ctcfl	0.911528	1.46431	0.683866	0.0372713							Ctcfl	CCCTC-binding factor (zinc finger protein)-like(Ctcfl)
chr14:3846244-3856080	320333	D830030K20Rik	5.06997	8.30156	0.711403	0.00827418								RIKEN cDNA D830030K20 gene(D830030K20Rik)
chr2:35546015-35731079	69601	Dab2ip	21.8088	15.5634	-0.486755	0.0114939								disabled 2 interacting protein(Dab2ip)
chr10:81183006-81193197	13144	Dapk3	21.9592	15.5585	-0.497118	0.00827418								death-associated protein kinase 3(Dapk3)
chr2:27165506-27183204	13166	Dbh	6.0373	3.1075	-0.958151	0.00463789	Dbh	Dbh			Dbh	Dbh		dopamine beta hydroxylase(Dbh)
chr8:48099091-48141667	320685	Dctd	3.58455	2.31323	-0.631884	0.0198022								dCMP deaminase(Dctd)
chr11:11814099-11898144	13195	Ddc	22.3896	13.2897	-0.752515	0.00463789	Ddc	Ddc				Ddc		dopa decarboxylase(Ddc)
chr15:98803707-98810336	13199	Ddn	0.734991	0.317581	-1.2106	0.00463789								dendrin(Ddn)
chr11:106780156-106818861	13207	Ddx5	480.081	244.8	-0.971671	0.0143869							Ddx5	DEAD (Asp-Glu-Ala-Asp) box polypeptide 5(Ddx5)
chr3:132085291-132180304	56811	Dkk2	0.249859	0.572533	1.19624	0.00827418								dickkopf WNT signaling pathway inhibitor 2(Dkk2)
chr4:40720153-40757885	15502	Dnaja1	144.336	44.7995	-1.68788	0.00463789	Dnaja1							DnaJ heat shock protein family (Hsp40) member A1(Dnaja1)
chr15:10446627-10470516	78244	Dnajc21	22.1962	31.7065	0.514465	0.00463789								DnaJ heat shock protein family (Hsp40) member C21(Dnajc21)
chr3:89259273-89267130	68563	Dpm3	36.7591	20.6749	-0.830222	0.00463789	Dpm3							dolichyl-phosphate mannosyltransferase polypeptide 3(Dpm3)
chr7:138940389-139101974	26757	Dpysl4	25.5105	14.0924	-0.856177	0.00463789								dihydropyrimidinase-like 4(Dpysl4)
chr7:137193668-137314445	13593	Ebf3	2.88069	4.26015	0.564488	0.0222686							Ebf3	early B cell factor 3(Ebf3)
chr1:87141485-87156366	13599	Ecel1	26.4822	12.0639	-1.13432	0.00463789								endothelin converting enzyme-like 1(Ecel1)
chrX:99975491-100400760	13607	Eda	1.20149	0.54358	-1.14426	0.00463789								ectodysplasin-A(Eda)
chr7:108934367-108943997	66085	Eif3f	63.7843	47.5058	-0.425098	0.0384244								eukaryotic translation initiation factor 3, subunit F(Eif3f)
chr1:120602486-120607991	13798	En1	1.66841	3.06672	0.878226	0.00463789	En1	En1				En1	En1	engrailed 1(En1)
chr2:140119880-140170558	66580	Esf1	8.06158	11.658	0.532191	0.00827418								ESF1 nucleolar pre-rRNA processing protein homolog(Esf1)
chr19:23972681-24031078	381217	Fam189a2	10.0041	5.75106	-0.798697	0.00463789								family with sequence similarity 189, member A2(Fam189a2)
chr5:138755080-138810063	80752	Fam20c	23.3887	15.8711	-0.559403	0.00463789	Fam20c							family with sequence similarity 20, member C(Fam20c)
chr18:67932199-68324887	108654	Fam210a	300.253	4.17176	-6.16938	0.00463789								family with sequence similarity 210, member A(Fam210a)
chr2:172345576-172355749	67017	Fam210b	9.61319	6.44698	-0.576391	0.00463789								family with sequence similarity 210, member B(Fam210b)
chr13:24582188-24733905	193385	Fam65b	4.74444	3.07526	-0.625529	0.00463789								family with sequence similarity 65, member B(Fam65b)
chr2:26628456-26636497	56279	Fam69b	36.615	26.0542	-0.49092	0.00827418								family with sequence similarity 69, member B(Fam69b)
chr11:120805860-120824547	14104	Fasn	47.8115	36.5631	-0.386969	0.0384244	Fasn							fatty acid synthase(Fasn)
chr11:35795748-35798971	237730	Fbll1	19.3811	14.1853	-0.450251	0.0466373								fibrillarin-like 1(Fbll1)
chr1:74881508-74885408	260298	Fev	4.99515	2.28505	-1.1283	0.00463789	Fev	Fev	Fev	Fev		Fev	Fev	FEV (ETS oncogene family)(Fev)
chrX:59060904-59585572	14168	Fgf13	36.2512	18.552	-0.966449	0.00463789	Fgf13	Fgf13			Fgf13	Fgf13		fibroblast growth factor 13(Fgf13)
chr5:21292960-21424677	14190	Fgl2	1.05516	0.295995	-1.83381	0.00463789								fibrinogen-like protein 2(Fgl2)
chr2:63971507-64098038	60344	Fign	1.04952	1.50529	0.520313	0.0351399	Fign							fidgetin(Fign)
chr2:102449365-102451792	14221	Fjx1	15.9274	11.2043	-0.507465	0.0114939								four jointed box 1 (Drosophila)(Fjx1)
chr6:29433152-29461888	68794	Flnc	0.762957	0.374228	-1.02768	0.00463789	Flnc							filamin C, gamma(Flnc)
chr4:99656298-99658671	15221	Foxd3	3.96684	1.43687	-1.46506	0.00463789							Foxd3	forkhead box D3(Foxd3)
chr6:14901169-15442450	114142	Foxp2	4.28722	1.17724	-1.86463	0.00463789	Foxp2	Foxp2					Foxp2	forkhead box P2(Foxp2)
chr19:5850939-5875246	67457	Frmd8	18.5423	13.9439	-0.411192	0.0384244								FERM domain containing 8(Frmd8)
chrX:103560598-103623837	78878	Ftx	42.4437	14.2183	-1.5778	0.00463789								Ftx transcript, Xist regulator (non-protein coding)(Ftx)
chr2:31572650-31617590	320267	Fubp3	9.79509	28.8064	1.55626	0.00463789							Fubp3	far upstream element (FUSE) binding protein 3(Fubp3)
chr7:31032566-31055853	18301	Fxyd5	163.31	120.125	-0.443078	0.0336764								FXYD domain-containing ion transport regulator 5(Fxyd5)
chr11:42130920-42183066	14394	Gabra1	26.7257	37.5297	0.489806	0.00463789	Gabra1	Gabra1				Gabra1		gamma-aminobutyric acid (GABA) A receptor, subunit alpha 1(Gabra1)
chr5:71569637-71658439	14397	Gabra4	3.73647	2.33099	-0.68073	0.00463789	Gabra4							gamma-aminobutyric acid (GABA) A receptor, subunit alpha 4(Gabra4)
chr11:42419746-42632694	14401	Gabrb2	13.7109	19.1797	0.484258	0.00463789	Gabrb2							gamma-aminobutyric acid (GABA) A receptor, subunit beta 2(Gabrb2)
chr2:22622057-22694078	14417	Gad2	26.3898	34.6451	0.39267	0.0497452	Gad2	Gad2	Gad2		Gad2	Gad2		glutamic acid decarboxylase 2(Gad2)
chr19:3409916-3414457	14419	Gal	14.5572	3.88694	-1.90503	0.00463789	Gal	Gal			Gal			galanin(Gal)
chr7:111471573-111780124	233733	Galnt18	5.37405	3.41681	-0.653359	0.00463789								UDP-N-acetyl-alpha-D-galactosamine:polypeptide N-acetylgalactosaminyltransferase 18(Galnt18)
chr16:70313948-70569720	74185	Gbe1	6.82073	4.34011	-0.652195	0.00463789	Gbe1							glucan (1,4-alpha-), branching enzyme 1(Gbe1)
chr15:79030873-79044258	26912	Gcat	4.41883	2.84847	-0.633478	0.0243931								glycine C-acetyltransferase (2-amino-3-ketobutyrate-coenzyme A ligase)(Gcat)
chr14:47153894-47189402	14528	Gch1	3.02299	1.34824	-1.16489	0.00463789	Gch1							GTP cyclohydrolase 1(Gch1)
chr2:119167787-119172389	320415	Gchfr	8.23031	3.60864	-1.18949	0.00463789								GTP cyclohydrolase I feedback regulator(Gchfr)
chr13:40859767-40960892	14538	Gcnt2	3.02686	1.57914	-0.938685	0.00463789	Gcnt2							glucosaminyl (N-acetyl) transferase 2, I-branching enzyme(Gcnt2)
chr11:102887335-102897200	14580	Gfap	148.877	45.7509	-1.70225	0.00463789								glial fibrillary acidic protein(Gfap)
chr5:33981093-33985160	381633	Gm1673	114.346	75.0239	-0.607983	0.00463789								predicted gene 1673(Gm1673)
chr12:67656741-67669271	100316870	Gm17821	18.1209	25.2181	0.476807	0.00463789								DDB1 and CUL4 associated factor 5 pseudogene(Gm17821)
chr14:46084026-46084957	218963	Gm1821	97.0368	67.2885	-0.528171	0.00827418								ubiquitin pseudogene(Gm1821)
chr8:87472729-87525760	100040294	Gm2694	7.70795	3.86141	-0.997219	0.0336764								predicted gene 2694(Gm2694)
chr7:99623520-99631712	100503386	Gm4980	9.38749	4.38524	-1.09808	0.00463789								trophoblast glycoprotein-like
chr1:85199610-85213762	665378	Gm7609	8.6093	12.429	0.529738	0.0198022								predicted pseudogene 7609(Gm7609)
chr11:48800198-48817445	14694	Gnb2l1	93.5711	62.4218	-0.584012	0.0497452								receptor for activated C kinase 1
chr7:139834066-139878278	52389	Gpr123	22.2576	13.436	-0.728197	0.00463789								adhesion G protein-coupled receptor A1
chr4:152273989-152285343	100129	Gpr153	11.5217	7.15744	-0.686843	0.00463789	Gpr153	Gpr153						G protein-coupled receptor 153(Gpr153)
chr7:131966166-131994361	233919	Gpr26	7.01604	1.88692	-1.89463	0.00463789								G protein-coupled receptor 26(Gpr26)
chrX:160390689-160498076	237175	Gpr64	2.34868	0.900439	-1.38315	0.00463789								adhesion G protein-coupled receptor G2
chr3:116249027-116254071	64378	Gpr88	20.2042	0.980483	-4.36502	0.00463789	Gpr88	Gpr88				Gpr88		G-protein coupled receptor 88(Gpr88)
chr9:108339079-108340344	14775	Gpx1	78.1188	56.1652	-0.475994	0.0114939	Gpx1							glutathione peroxidase 1(Gpx1)
chr6:124739183-124741079	14790	Grcc10	178.929	134.389	-0.412969	0.0478913								gene rich cluster, C10 gene(Grcc10)
chr2:35256358-35307904	227753	Gsn	57.1275	42.9027	-0.413115	0.031781								gelsolin(Gsn)
chr3:82091944-82151328	60596	Gucy1a3	8.6864	145.921	4.07028	0.00463789								guanylate cyclase 1, soluble, alpha 3(Gucy1a3)
chr13:89540635-89611832	12950	Hapln1	2.90665	4.40753	0.600614	0.00463789	Hapln1							hyaluronan and proteoglycan link protein 1(Hapln1)
chr11:32283671-32284493	110257	Hba-a2	46.6025	31.0204	-0.58719	0.00463789								hemoglobin alpha, adult chain 2(Hba-a2)
chr7:103812523-103813923	15130	Hbb-b2	15.6761	7.40015	-1.08294	0.00463789								hemoglobin, beta adult minor chain(Hbb-b2)
chr7:103826522-103827929	100503605	Hbb-bs	110.108	63.7285	-0.788904	0.00463789								hemoglobin, beta adult s chain(Hbb-bs)
chr4:130130215-130139312	230777	Hcrtr1	6.22425	3.94537	-0.657739	0.0114939	Hcrtr1	Hcrtr1			Hcrtr1			hypocretin (orexin) receptor 1(Hcrtr1)
chr9:59539583-59565200	15211	Hexa	23.6346	17.5536	-0.429133	0.042558	Hexa							hexosaminidase A(Hexa)
chr4:135946264-135962729	15356	Hmgcl	32.5749	20.9213	-0.638786	0.0445551	Hmgcl							3-hydroxy-3-methylglutaryl-Coenzyme A lyase(Hmgcl)
chr7:131554061-131556582	15372	Hmx2	1.16588	0.518663	-1.16855	0.0351399	Hmx2							H6 homeobox 2(Hmx2)
chr7:131542539-131546091	15373	Hmx3	3.06295	0.92893	-1.72128	0.00463789								H6 homeobox 3(Hmx3)
chr2:75659188-75704641	229279	Hnrnpa3	135.695	185.15	0.448327	0.0402834								heterogeneous nuclear ribonucleoprotein A3(Hnrnpa3)
chr11:96318266-96321638	15412	Hoxb4	2.62457	1.44925	-0.856775	0.00463789							Hoxb4	homeobox B4(Hoxb4)
chr11:96303511-96306121	15413	Hoxb5	4.9325	2.8731	-0.77971	0.0143869							Hoxb5	homeobox B5(Hoxb5)
chr2:74710043-74765142	15434	Hoxd3	14.6455	8.60631	-0.76699	0.0114939							Hoxd3	homeobox D3(Hoxd3)
chr4:129105529-129122247	15444	Hpca	84.8247	51.7883	-0.711858	0.00463789	Hpca							hippocalcin(Hpca)
chr12:17690813-17791958	53602	Hpcal1	78.3846	46.5412	-0.752062	0.00463789								hippocalcin-like 1(Hpcal1)
chr5:135887918-135889563	15507	Hspb1	22.0469	14.2993	-0.624637	0.00827418								heat shock protein 1(Hspb1)
chr5:116408489-116422864	80888	Hspb8	21.1579	14.5102	-0.544126	0.0143869	Hspb8							heat shock protein 8(Hspb8)
chr1:121508292-121528526	15564	Htr5b	21.6257	0.729282	-4.89012	0.00463789								5-hydroxytryptamine (serotonin) receptor 5B(Htr5b)
chr2:152736250-152737410	15901	Id1	16.1348	10.8947	-0.566554	0.0222686							Id1	inhibitor of DNA binding 1(Id1)
chr4:136143821-136145392	15903	Id3	32.2026	21.8462	-0.559794	0.0114939							Id3	inhibitor of DNA binding 3(Id3)
chr11:7206090-7213923	16009	Igfbp3	3.93629	2.14687	-0.874603	0.00463789	Igfbp3							insulin-like growth factor binding protein 3(Igfbp3)
chr3:101377124-101463245	78908	Igsf3	5.797	4.04466	-0.519287	0.00463789								immunoglobulin superfamily, member 3(Igsf3)
chr1:172481846-172498877	93842	Igsf9	2.07963	0.719862	-1.53054	0.00463789								immunoglobulin superfamily, member 9(Igsf9)
chr2:11642791-11693194	16184	Il2ra	0.328765	0.77269	1.23283	0.00463789	Il2ra							interleukin 2 receptor, alpha chain(Il2ra)
chrX:141710996-141725254	16370	Irs4	2.81991	1.79505	-0.651624	0.00827418	Irs4							insulin receptor substrate 4(Irs4)
chr17:26212634-26244242	106581	Itfg3	17.8914	13.1047	-0.449188	0.0243931								family with sequence similarity 234, member A
chr10:128933756-128960988	16404	Itga7	5.47071	3.77154	-0.536575	0.0143869	Itga7							integrin alpha 7(Itga7)
chr3:107036161-107038129	16491	Kcna3	3.73674	2.23427	-0.741978	0.00827418								potassium voltage-gated channel, shaker-related subfamily, member 3(Kcna3)
chr2:168260065-168281158	241794	Kcng1	13.9188	2.87848	-2.27366	0.00463789								potassium voltage-gated channel, subfamily G, member 1(Kcng1)
chr19:45792245-45816182	80906	Kcnip2	7.52609	1.81019	-2.05576	0.00463789								Kv channel-interacting protein 2(Kcnip2)
chr11:61022563-61073267	16515	Kcnj12	9.7277	4.67988	-1.05563	0.00463789								potassium inwardly-rectifying channel, subfamily J, member 12(Kcnj12)
chr5:75574937-75656723	16590	Kit	10.2719	2.43837	-2.07471	0.00463789	Kit							kit oncogene(Kit)
chr8:72319061-72321654	16598	Klf2	6.1206	4.01512	-0.608231	0.0198022							Klf2	Kruppel-like factor 2 (lung)(Klf2)
chrX:23219164-23365149	67455	Klhl13	19.5895	14.5408	-0.429977	0.0402834								kelch-like 13(Klhl13)
chr8:70449408-70477028	234378	Klhl26	14.9117	10.8944	-0.452858	0.0222686								kelch-like 26(Klhl26)
chr2:180176372-180225859	16776	Lama5	1.68535	1.169	-0.527779	0.017415	Lama5							laminin, alpha 5(Lama5)
chr4:129548343-129573641	16818	Lck	0.458924	3.48845	2.92626	0.00463789								lymphocyte protein tyrosine kinase(Lck)
chr7:46845803-46855653	16828	Ldha	64.4769	43.5391	-0.566472	0.00463789								lactate dehydrogenase A(Ldha)
chr7:28825232-28841811	16855	Lgals4	31.1016	21.5339	-0.530378	0.00463789								lectin, galactose binding, soluble 4(Lgals4)
chr5:120431885-120441457	16873	Lhx5	6.80867	4.201	-0.69664	0.00463789							Lhx5	LIM homeobox protein 5(Lhx5)
chr10:107270603-107425380	108030	Lin7a	8.17342	5.96238	-0.455052	0.0198022								lin-7 homolog A (C. elegans)(Lin7a)
chr10:80832799-80844077	237403	Lingo3	6.9704	4.73936	-0.556549	0.00827418								leucine rich repeat and Ig domain containing 3(Lingo3)
chr14:101729927-101934874	380928	Lmo7	3.42441	2.18673	-0.647083	0.00463789	Lmo7							LIM domain only 7(Lmo7)
chr3:148815585-149017998	99633	Lphn2	8.86596	6.49601	-0.448723	0.0198022								adhesion G protein-coupled receptor L2
chr8:68880554-68906932	16956	Lpl	2.03146	0.721692	-1.49306	0.00463789								lipoprotein lipase(Lpl)
chr14:55478605-55518705	268747	Lrrc16b	64.0515	44.7708	-0.516675	0.0114939								capping protein regulator and myosin 1 linker 3
chr14:15357480-15440458	218763	Lrrc3b	12.0579	8.04543	-0.583732	0.0351399								leucine rich repeat containing 3B(Lrrc3b)
chr17:46254040-46257510	224813	Lrrc73	12.0715	8.23977	-0.550933	0.0243931								leucine rich repeat containing 73(Lrrc73)
chr15:99224975-99262041	51812	Mcrs1	17.8121	12.6092	-0.498374	0.0198022								microspherule protein 1(Mcrs1)
chr13:76382514-77033357	78771	Mctp1	4.09217	2.77665	-0.559521	0.0222686	Mctp1							multiple C2 domains, transmembrane 1(Mctp1)
chr17:47815327-47834691	17240	Mdfi	3.01118	0.550927	-2.4504	0.00463789								MyoD family inhibitor(Mdfi)
chr7:16174784-16186582	17537	Meis3	20.9344	15.4319	-0.439955	0.0466373							Meis3	Meis homeobox 3(Meis3)
chr7:83880494-83884341	80889	Mesdc1	7.53907	5.31835	-0.503408	0.026703								mesoderm development candidate 1(Mesdc1)
chr10:75859352-75860250	17319	Mif	499.968	367.589	-0.44374	0.017415								macrophage migration inhibitory factor(Mif)
chr14:54431523-54442394	17387	Mmp14	6.61422	4.71435	-0.48851	0.0336764	Mmp14							matrix metallopeptidase 14 (membrane-inserted)(Mmp14)
chr11:5703982-5707772	64660	Mrps24	25.607	18.3223	-0.482934	0.0372713								mitochondrial ribosomal protein S24(Mrps24)
chr12:12936092-12941836	18109	Mycn	1.18736	0.603852	-0.975491	0.0114939	Mycn						Mycn	v-myc avian myelocytomatosis viral related oncogene, neuroblastoma derived(Mycn)
chr14:54936101-54966607	17888	Myh6	1.85107	15.2931	3.04645	0.00463789	Myh6							myosin, heavy polypeptide 6, cardiac muscle, alpha(Myh6)
chr13:32700826-32781779	238564	Mylk4	0.964571	1.73663	0.848334	0.00463789								myosin light chain kinase family, member 4(Mylk4)
chr1:162639149-162658219	17926	Myoc	5.15345	0.214282	-4.58796	0.00463789								myocilin(Myoc)
chr5:92257561-92278193	67111	Naaa	10.1382	6.62098	-0.614685	0.0222686								N-acylethanolamine acid amidase(Naaa)
chrX:103184058-103186664	17954	Nap1l2	46.4483	60.3822	0.378498	0.0402834							Nap1l2	nucleosome assembly protein 1-like 2(Nap1l2)
chr4:139081850-139093035	17965	Nbl1	12.1328	6.39054	-0.924904	0.00463789								neuroblastoma, suppression of tumorigenicity 1(Nbl1)
chr1:86342291-86367964	17975	Ncl	28.4368	37.6362	0.404359	0.0143869								nucleolin(Ncl)
chr6:65671610-65706930	68169	Ndnf	2.1651	1.44149	-0.586871	0.0384244								neuron-derived neurotrophic factor(Ndnf)
chr17:56713885-56729501	69875	Ndufa11	157.687	110.845	-0.508517	0.00463789								NADH dehydrogenase (ubiquinone) 1 alpha subcomplex 11(Ndufa11)
chr8:119446718-119472692	117148	Necab2	40.8666	20.0383	-1.02816	0.00463789								N-terminal EF-hand calcium binding protein 2(Necab2)
chr15:95214270-95567818	54003	Nell2	50.5482	20.2663	-1.31858	0.00463789								NEL-like 2(Nell2)
chr11:98325416-98329645	18013	Neurod2	3.13975	4.55803	0.537759	0.0372713	Neurod2	Neurod2				Neurod2	Neurod2	neurogenic differentiation 2(Neurod2)
chr6:55677818-55681263	11922	Neurod6	0.54552	1.32484	1.28011	0.00463789	Neurod6	Neurod6				Neurod6	Neurod6	neurogenic differentiation 6(Neurod6)
chr4:97567874-98118984	18027	Nfia	12.6379	16.53	0.387328	0.0478913	Nfia						Nfia	nuclear factor I/A(Nfia)
chr12:56531934-56537529	21869	Nkx2-1	0.963313	1.65755	0.782974	0.0445551	Nkx2-1	Nkx2-1				Nkx2-1	Nkx2-1	NK2 homeobox 1(Nkx2-1)
chr9:44252577-44268599	270151	Nlrx1	3.56122	2.06804	-0.784106	0.00463789								NLR family member X1(Nlrx1)
chr11:33150392-33163206	18148	Npm1	86.5728	118.976	0.458686	0.0114939								nucleophosmin 1(Npm1)
chr11:119530964-119569046	18164	Nptx1	35.0645	24.5072	-0.516808	0.00827418								neuronal pentraxin 1(Nptx1)
chr7:70351845-70411146	11819	Nr2f2	5.06164	8.16794	0.690367	0.00463789							Nr2f2	nuclear receptor subfamily 2, group F, member 2(Nr2f2)
chr12:44328566-44605250	319504	Nrcam	47.4189	27.1621	-0.803869	0.00463789	Nrcam							neuronal cell adhesion molecule(Nrcam)
chr1:131910457-131936321	98415	Nucks1	18.0424	24.278	0.428253	0.0222686	Nucks1							nuclear casein kinase and cyclin-dependent kinase substrate 1(Nucks1)
chr8:94214551-94328103	71805	Nup93	6.42828	27.691	2.10691	0.00463789								nucleoporin 93(Nup93)
chr9:20667237-20746379	244723	Olfm2	53.3576	36.0806	-0.564471	0.00463789	Olfm2	Olfm2				Olfm2		olfactomedin 2(Olfm2)
chr13:94875380-94885133	18420	Otp	9.49001	16.902	0.832711	0.00463789	Otp							orthopedia homeobox(Otp)
chr2:19658061-19660590	71198	Otud1	3.6375	2.365	-0.621107	0.0351399								OTU domain containing 1(Otud1)
chr2:118663224-118698046	214230	Pak6	6.86706	4.0661	-0.756047	0.00463789	Pak6	Pak6	Pak6			Pak6		p21 protein (Cdc42/Rac)-activated kinase 6(Pak6)
chr1:180568937-180601389	11545	Parp1	13.7151	105.845	2.94812	0.00463789	Parp1						Parp1	poly (ADP-ribose) polymerase family, member 1(Parp1)
chr15:84232042-84315774	170736	Parvb	12.2537	8.47282	-0.5323	0.00827418								parvin, beta(Parvb)
chr16:96467605-96525793	18546	Pcp4	180.433	244.376	0.43764	0.0198022	Pcp4							Purkinje cell protein 4(Pcp4)
chr19:17432831-17837716	18552	Pcsk5	1.47128	0.821265	-0.841153	0.00463789								proprotein convertase subtilisin/kexin type 5(Pcsk5)
chr14:26664116-26669846	211948	Pde12	238.183	3.49929	-6.08886	0.00463789								phosphodiesterase 12(Pde12)
chr4:130107555-130128134	67898	Pef1	43.6227	32.6177	-0.419424	0.0384244								penta-EF hand domain containing 1(Pef1)
chr17:46711462-46725541	224824	Pex6	19.164	13.9041	-0.462887	0.0143869								peroxisomal biogenesis factor 6(Pex6)
chrX:157162074-157415286	18675	Phex	0.378112	0.699105	0.886695	0.00827418	Phex							phosphate regulating endopeptidase homolog, X-linked(Phex)
chr3:98313170-98339969	236539	Phgdh	35.4205	25.514	-0.473292	0.0143869	Phgdh							3-phosphoglycerate dehydrogenase(Phgdh)
chr15:79286226-79328371	53357	Pla2g6	9.57501	7.01815	-0.448184	0.0478913	Pla2g6	Pla2g6						phospholipase A2, group VI(Pla2g6)
chr4:154983093-155043414	269615	Plch2	7.32582	4.05376	-0.853732	0.00463789								phospholipase C, eta 2(Plch2)
chr6:115954808-115995592	67784	Plxnd1	3.85567	2.00738	-0.941668	0.00463789								plexin D1(Plxnd1)
chr19:4231888-4233920	69745	Pold4	15.9629	10.3248	-0.628607	0.0114939								polymerase (DNA-directed), delta 4(Pold4)
chr14:104461684-104467999	18996	Pou4f1	14.7358	0.887145	-4.05401	0.00463789	Pou4f1						Pou4f1	POU domain, class 4, transcription factor 1(Pou4f1)
chr2:69722665-69754059	228005	Ppig	12.4711	17.9077	0.521992	0.00463789								peptidyl-prolyl isomerase G (cyclophilin G)(Ppig)
chr11:107933202-108343888	18750	Prkca	8.98634	5.84817	-0.619749	0.00463789								protein kinase C, alpha(Prkca)
chr7:3302671-3331234	18752	Prkcg	6.39085	4.32107	-0.56462	0.017415	Prkcg	Prkcg				Prkcg		protein kinase C, gamma(Prkcg)
chr6:127689008-127769159	381813	Prmt8	14.2062	7.20028	-0.980393	0.00463789								protein arginine N-methyltransferase 8(Prmt8)
chr15:99055048-99058978	19132	Prph	28.0288	17.9737	-0.641022	0.00463789								peripherin(Prph)
chr4:83417640-83486636	101739	Psip1	55.2596	73.4813	0.411151	0.0478913							Psip1	PC4 and SFRS1 interacting protein 1(Psip1)
chr11:97703433-97713500	26446	Psmb3	83.8105	57.9576	-0.532134	0.00463789								proteasome (prosome, macropain) subunit, beta type 3(Psmb3)
chr4:117095994-117115448	19207	Ptch2	1.63126	0.640034	-1.34977	0.017415								patched 2(Ptch2)
chr17:46564450-46629504	71461	Ptk7	3.20894	1.68521	-0.929167	0.00463789								PTK7 protein tyrosine kinase 7(Ptk7)
chr7:44857145-44871028	84113	Ptov1	62.1411	42.075	-0.562586	0.00463789								prostate tumor over expressed gene 1(Ptov1)
chr10:116018276-116274933	19279	Ptprr	4.40917	2.85041	-0.629337	0.0143869								protein tyrosine phosphatase, receptor type, R(Ptprr)
chr4:108879060-108972077	69908	Rab3b	24.8545	13.3199	-0.899921	0.026703								RAB3B, member RAS oncogene family(Rab3b)
chr3:153907193-153913030	19352	Rabggtb	26.1773	350.602	3.74345	0.00463789								Rab geranylgeranyl transferase, b subunit(Rabggtb)
chr8:75212854-75224645	75141	Rasd2	13.1721	9.62468	-0.452679	0.0336764								RASD family, member 2(Rasd2)
chr5:21884445-22344705	19699	Reln	3.27343	2.21695	-0.562227	0.00463789	Reln	Reln				Reln		reelin(Reln)
chr1:153740111-153745470	19734	Rgs16	2.09013	0.865122	-1.27262	0.00463789								regulator of G-protein signaling 16(Rgs16)
chr1:153652917-153697781	67792	Rgs8	15.8814	11.9551	-0.409717	0.0478913								regulator of G-protein signaling 8(Rgs8)
chr12:8497758-8499985	11852	Rhob	163.624	119.92	-0.448312	0.00463789								ras homolog family member B(Rhob)
chr2:163859738-163919049	241770	Rims4	44.7451	13.1058	-1.77153	0.00463789								regulating synaptic membrane exocytosis 4(Rims4)
chr11:4135116-4183567	71673	Rnf215	12.8573	54.2984	2.07833	0.00827418								ring finger protein 215(Rnf215)
chr17:28328470-28331033	19896	Rpl10a	133.709	96.8589	-0.465136	0.00463789								ribosomal protein L10A(Rpl10a)
chr3:130726826-130730398	68436	Rpl34	296.715	221.182	-0.423844	0.0372713								ribosomal protein L34(Rpl34)
chr15:5116612-5119140	67281	Rpl37	97.7124	71.9865	-0.440815	0.0143869								ribosomal protein L37(Rpl37)
chr5:115559466-115563735	11837	Rplp0	138.236	99.792	-0.470139	0.00827418								ribosomal protein, large, P0(Rplp0)
chr9:61913282-61914510	56040	Rplp1	1047.34	768.276	-0.447029	0.017415								ribosomal protein, large, P1(Rplp1)
chr7:141447649-141451342	67186	Rplp2	399.691	288.876	-0.468434	0.00827418								ribosomal protein, large P2(Rplp2)
chr10:23777031-23787265	20042	Rps12	372.46	279.974	-0.411796	0.0336764								ribosomal protein S12(Rps12)
chr7:28350688-28352698	20055	Rps16	275.145	207.431	-0.407562	0.0478913								ribosomal protein S16(Rps16)
chr2:180257378-180273511	66481	Rps21	627.383	429.819	-0.545618	0.031781								ribosomal protein S21(Rps21)
chr12:69157721-69159186	20090	Rps29	862.476	616.226	-0.485025	0.00463789								ribosomal protein S29(Rps29)
chr7:12922310-12926686	20103	Rps5	223.826	158.549	-0.497453	0.00463789								ribosomal protein S5(Rps5)
chr9:120127765-120135421	16785	Rpsa	309.385	234.333	-0.400842	0.0384244								ribosomal protein SA(Rpsa)
chr11:75193258-75268644	237847	Rtn4rl1	2.93938	1.48974	-0.980456	0.00463789								reticulon 4 receptor-like 1(Rtn4rl1)
chr2:84871300-84887277	269295	Rtn4rl2	3.6935	1.36667	-1.43433	0.00463789								reticulon 4 receptor-like 2(Rtn4rl2)
chr3:93555116-93564645	20194	S100a10	67.4309	37.6973	-0.838947	0.00463789	S100a10	S100a10			S100a10	S100a10		S100 calcium binding protein A10 (calpactin)(S100a10)
chr3:90612893-90614414	20200	S100a6	12.2937	7.40625	-0.731103	0.00827418								S100 calcium binding protein A6 (calcyclin)(S100a6)
chr19:6116003-6118630	66406	Sac3d1	10.3159	6.91473	-0.577121	0.0114939								SAC3 domain containing 1(Sac3d1)
chr2:156311845-156375808	19018	Scand1	35.0746	16.6666	-1.07347	0.00463789							Scand1	SCAN domain-containing 1(Scand1)
chr2:65456990-65567519	20269	Scn3a	7.75795	3.17899	-1.28711	0.00463789	Scn3a							sodium channel, voltage-gated, type III, alpha(Scn3a)
chr9:40269215-40291799	235281	Scn3b	11.0679	7.43424	-0.574121	0.00463789								sodium channel, voltage-gated, type III, beta(Scn3b)
chr4:47474660-47483233	66212	Sec61b	30.4103	20.6354	-0.559437	0.0222686								Sec61 beta subunit(Sec61b)
chr9:107597673-107609241	20347	Sema3b	1.67143	0.486103	-1.78175	0.00463789								sema domain, immunoglobulin domain (Ig), short basic domain, secreted, (semaphorin) 3B(Sema3b)
chr6:82910717-82939758	20355	Sema4f	17.6616	10.5813	-0.739102	0.00463789								sema domain, immunoglobulin domain (Ig), TM domain, and short cytoplasmic domain(Sema4f)
chr5:73006903-73012955	231290	Slc10a4	10.0348	5.03462	-0.995054	0.00463789								solute carrier family 10 (sodium/bile acid cotransporter family), member 4(Slc10a4)
chr8:105939550-105966122	20498	Slc12a4	28.6478	19.5726	-0.549589	0.00827418								solute carrier family 12, member 4(Slc12a4)
chr17:12419973-12507704	20519	Slc22a3	1.22102	0.509933	-1.2597	0.00463789								solute carrier family 22 (organic cation transporter), member 3(Slc22a3)
chr2:145167228-145642406	94249	Slc24a3	26.9597	16.0399	-0.749139	0.00463789								solute carrier family 24 (sodium/potassium/calcium exchanger), member 3(Slc24a3)
chr12:108836115-108856841	104910	Slc25a47	2.70183	10.238	1.92192	0.00463789								solute carrier family 25, member 47(Slc25a47)
chr17:45584994-45599603	63959	Slc29a1	10.4774	7.39824	-0.502032	0.0243931	Slc29a1							solute carrier family 29 (nucleoside transporters), member 1(Slc29a1)
chr10:81028440-81037371	106947	Slc39a3	19.279	14.4672	-0.414243	0.0384244								solute carrier family 39 (zinc transporter), member 3(Slc39a3)
chr11:76998596-77032343	15567	Slc6a4	19.5824	7.1989	-1.44371	0.00463789	Slc6a4	Slc6a4			Slc6a4	Slc6a4		solute carrier family 6 (neurotransmitter transporter, serotonin), member 4(Slc6a4)
chr11:35120962-35712100	20564	Slit3	4.33088	2.93627	-0.560677	0.0384244								slit homolog 3 (Drosophila)(Slit3)
chr12:11265885-11319833	67241	Smc6	7.20238	9.85845	0.452888	0.0143869								structural maintenance of chromosomes 6(Smc6)
chr16:32271608-32274779	69576	Smco1	1.86515	3.19514	0.776587	0.0402834								single-pass membrane protein with coiled-coil domains 1(Smco1)
chr17:14279505-14404790	64074	Smoc2	1.67263	0.264933	-2.65842	0.00463789								SPARC related modular calcium binding 2(Smoc2)
chr5:36016950-36398160	81840	Sorcs2	9.01364	5.86002	-0.621204	0.00463789								sortilin-related VPS10 domain containing receptor 2(Sorcs2)
chr2:181669836-181671640	20672	Sox18	11.1947	6.21223	-0.84963	0.00463789	Sox18	Sox18				Sox18		SRY (sex determining region Y)-box 18(Sox18)
chr2:69861529-69885622	20823	Ssb	33.6525	48.5309	0.528189	0.00463789							Ssb	Sjogren syndrome antigen B(Ssb)
chr7:73939119-74013682	20450	St8sia2	1.24169	0.781668	-0.667673	0.0222686	St8sia2	St8sia2						ST8 alpha-N-acetyl-neuraminide alpha-2,8-sialyltransferase 2(St8sia2)
chr9:111561276-111690286	20840	Stac	9.41399	1.18452	-2.9905	0.00463789								src homology three (SH3) and cysteine rich domain(Stac)
chr5:92602867-92606579	52331	Stbd1	2.08274	0.871091	-1.25758	0.00463789								starch binding domain 1(Stbd1)
chr6:7554693-7563024	21333	Tac1	16.1839	10.2252	-0.662425	0.0114939	Tac1	Tac1			Tac1	Tac1		tachykinin 1(Tac1)
chr9:15283336-15357841	75316	Taf1d	7.65534	204.561	4.73992	0.00463789								TATA-box binding protein associated factor, RNA polymerase I, D(Taf1d)
chr11:4186643-4217442	103724	Tbc1d10a	11.3694	7.96412	-0.513574	0.0243931								TBC1 domain family, member 10a(Tbc1d10a)
chr13:94788942-94842899	21371	Tbca	105.685	147.895	0.484795	0.0143869								tubulin cofactor A(Tbca)
chr19:55741714-55933693	21416	Tcf7l2	3.19156	5.29322	0.729884	0.00463789	Tcf7l2						Tcf7l2	transcription factor 7 like 2, T cell specific, HMG box(Tcf7l2)
chr7:142892670-142901960	21823	Th	4.39335	2.84647	-0.626147	0.0351399	Th	Th				Th		tyrosine hydroxylase(Th)
chr16:43648860-43664184	100043314	Tigit	3.24399	5.79296	0.836533	0.00827418								T cell immunoreceptor with Ig and ITIM domains(Tigit)
chr11:75461538-75470899	380712	Tlcd2	25.2668	12.8339	-0.97728	0.00463789								TLC domain containing 2(Tlcd2)
chr9:89699135-89705043	66111	Tmed3	17.1758	12.2594	-0.48648	0.0351399								transmembrane p24 trafficking protein 3(Tmed3)
chr17:80943808-81009215	68027	Tmem178	13.1787	7.97413	-0.724806	0.00463789								transmembrane protein 178(Tmem178)
chr3:27865990-27896368	208613	Tmem212	0.352948	1.55106	2.13572	0.0351399								transmembrane protein 212(Tmem212)
chr4:133266044-133277790	52174	Tmem222	32.8724	24.185	-0.442764	0.0351399								transmembrane protein 222(Tmem222)
chr15:54250618-54278484	18383	Tnfrsf11b	1.44994	0.72275	-1.00443	0.00463789	Tnfrsf11b							tumor necrosis factor receptor superfamily, member 11b (osteoprotegerin)(Tnfrsf11b)
chr1:135781576-135811062	21952	Tnni1	8.74193	5.46393	-0.678012	0.0243931								troponin I, skeletal, slow 1(Tnni1)
chr10:115078553-115185022	216343	Tph2	21.9082	9.10624	-1.26654	0.00463789	Tph2	Tph2	Tph2	Tph2	Tph2	Tph2		tryptophan hydroxylase 2(Tph2)
chr8:105467433-105497143	67971	Tppp3	244.694	167.005	-0.551088	0.00463789								tubulin polymerization-promoting protein family member 3(Tppp3)
chr6:92242060-92244650	22044	Trh	30.0554	4.2839	-2.81063	0.00463789	Trh							thyrotropin releasing hormone(Trh)
chr7:13024151-13031032	21849	Trim28	29.5375	21.1872	-0.479358	0.00463789							Trim28	tripartite motif-containing 28(Trim28)
chr3:36620481-36690167	22065	Trpc3	12.3827	7.39113	-0.744461	0.00463789	Trpc3							transient receptor potential cation channel, subfamily C, member 3(Trpc3)
chr11:62574485-62600387	22368	Trpv2	6.85238	4.51415	-0.602152	0.00827418								transient receptor potential cation channel, subfamily V, member 2(Trpv2)
chr15:78399555-78405859	22117	Tst	26.3191	19.2487	-0.451352	0.0445551								thiosulfate sulfurtransferase, mitochondrial(Tst)
chr18:20665249-20674326	22139	Ttr	39.2928	2.47311	-3.98986	0.00463789								transthyretin(Ttr)
chr8:70507179-70527670	22186	Uba52	768.376	534.993	-0.522292	0.00463789								ubiquitin A-52 residue ribosomal protein fusion product 1(Uba52)
chr1:143777236-143807466	56207	Uchl5	34.6466	49.6303	0.518505	0.0114939	Uchl5							ubiquitin carboxyl-terminal esterase L5(Uchl5)
chr2:32236615-32260105	22245	Uck1	17.7398	12.3094	-0.527221	0.0478913								uridine-cytidine kinase 1(Uck1)
chr7:46921389-46958551	54122	Uevld	3.26051	4.59767	0.495807	0.0198022								UEV and lactate/malate dehyrogenase domains(Uevld)
chr9:120964377-121279025	209012	Ulk4	2.37456	0.989673	-1.26263	0.00463789	Ulk4							unc-51-like kinase 4(Ulk4)
chr10:80402285-80406869	66594	Uqcr11	331.901	247.447	-0.423632	0.0351399								ubiquinol-cytochrome c reductase, complex III subunit XI(Uqcr11)
chr11:53428633-53430935	22272	Uqcrq	320.969	224.639	-0.514826	0.00463789								ubiquinol-cytochrome c reductase, complex III subunit VII(Uqcrq)
chr11:115307162-115332303	16470	Ush1g	0.936409	0.462118	-1.01888	0.026703	Ush1g							Usher syndrome 1G(Ush1g)
chr7:104857015-104862667	13531	Usp17la	1.54125	3.08542	1.00136	0.00463789								ubiquitin specific peptidase 17-like A(Usp17la)
chr3:66053557-66296837	72789	Veph1	0.899908	1.37145	0.607857	0.0198022								ventricular zone expressed PH domain-containing 1(Veph1)
chr7:12651705-12684991	100042499	Vmn2r55	3.37151	5.36251	0.669514	0.0114939								vomeronasal 2, receptor 55(Vmn2r55)
chr19:6062722-6077362	68505	Vps51	30.1026	22.207	-0.438875	0.031781	Vps51							VPS51 GARP complex subunit(Vps51)
chr17:25823626-25828730	268933	Wdr24	7.46969	5.23556	-0.512705	0.0243931	Wdr24							WD repeat domain 24(Wdr24)
chrX:134149044-134161928	331524	Xkrx	0.727373	1.50705	1.05096	0.00463789								X-linked Kx blood group related, X-linked(Xkrx)
chr16:17146828-17150877	69101	Ydjc	7.19621	4.39753	-0.710543	0.017415								YdjC homolog (bacterial)(Ydjc)
chr5:129654594-129670088	22648	Zfp11	1.48548	2.27333	0.613874	0.031781							Zfp11	zinc finger protein 11(Zfp11)
chr5:105865602-105915820	54367	Zfp326	7.64199	10.5653	0.467315	0.0372713							Zfp326	zinc finger protein 326(Zfp326)
chr7:127244525-127254801	244216	Zfp771	28.4826	19.0341	-0.581494	0.00463789								zinc finger protein 771(Zfp771)
chr19:6061206-6062468	29805	Znhit2	23.5178	17.145	-0.455967	0.0384244								zinc finger, HIT domain containing 2(Znhit2)
chr17:36958591-36965651	76416	Znrd1as	3.23801	5.76998	0.833462	0.0384244								zinc ribbon domain containing 1, antisense(Znrd1as)

## Sheet:  Table S3_KEGG_C_W
Supplementary Table 3. Description of the DEGs related to the metabolic pathways most significantly altered in winning mice compared to controls
Term	Count	PValue	gene symbol	Value for Control, FPKM	Value for Winners, FPKM	log2(fold_change) Winners/Controls	q_value
Ribosome	13	1.18e-05
			Rpl10a	133.71	96.86	-0.47	0.00464
			Rpl34	296.72	221.18	-0.42	0.0373
			Rpl37	97.71	71.99	-0.44	0.0144
			Rplp0	138.24	99.79	-0.47	0.00827
			Rplp1	1047.34	768.28	-0.45	0.0174
			Rplp2	399.69	288.88	-0.47	0.00827
			Rps12	372.46	279.97	-0.41	0.0337
			Rps16	275.15	207.43	-0.41	0.0479
			Rps21	627.38	429.82	-0.55	0.0318
			Rps29	862.48	616.23	-0.49	0.00464
			Rps5	223.83	158.55	-0.5	0.00464
			Rpsa	309.39	234.33	-0.4	0.0384
			Uba52	768.38	534.99	-0.52	0.00464
Cardiac muscle contraction	6	0.0129
			Cacnb3	22.42	11.39	-0.98	0.00464
			Cacng5	2.72	1.78	-0.61	0.0351
			Cox7a2	176.23	127.56	-0.47	0.0144
			Myh6	1.85	15.29	3.05	0.00464
			Uqcr11	331.9	247.45	-0.42	0.0351
			Uqcrq	320.97	224.64	-0.51	0.00464
Focal adhesion	10	0.0131
			Col24a1	3.45	1.36	-1.34	0.00464
			Flnc	0.76	0.37	-1.03	0.00464
			Itga7	5.47	3.77	-0.54	0.0144
			Lama5	1.69	1.17	-0.53	0.0174
			Mylk4	0.96	1.74	0.85	0.00464
			Pak6	6.87	4.07	-0.76	0.00464
			Parvb	12.25	8.47	-0.53	0.00827
			Prkca	8.99	5.85	-0.62	0.00464
			Prkcg	6.39	4.32	-0.56	0.0174
			Reln	3.27	2.22	-0.56	0.00464
Oxytocin signaling pathway	8	0.0194
			Cacnb3	22.42	11.39	-0.98	0.00464
			Cacng5	2.72	1.78	-0.61	0.0351
			Camk2a	17.4	12.99	-0.42	0.0479
			Gucy1a3	8.69	145.92	4.07	0.00464
			Kcnj12	9.73	4.68	-1.06	0.00464
			Mylk4	0.96	1.74	0.85	0.00464
			Prkca	8.99	5.85	-0.62	0.00464
			Prkcg	6.39	4.32	-0.56	0.0174
GABAergic synapse	6	0.0209
			Gabra1	26.73	37.53	0.49	0.00464
			Gabra4	3.74	2.33	-0.68	0.00464
			Gabrb2	13.71	19.18	0.48	0.00464
			Gad2	26.39	34.65	0.39	0.0497
			Prkca	8.99	5.85	-0.62	0.00464
			Prkcg	6.39	4.32	-0.56	0.0174
Fatty acid biosynthesis	3	0.0259
			Acsbg1	89.92	68.48	-0.39	0.0479
			Acsl1	14.4	10.55	-0.45	0.0244
			Fasn	47.81	36.56	-0.39	0.0384
Serotonergic synapse	7	0.0331
			Ddc	22.39	13.29	-0.75	0.00464
			Gabrb2	13.71	19.18	0.48	0.00464
			Htr5b	21.63	0.73	-4.89	0.00464
			Prkca	8.99	5.85	-0.62	0.00464
			Prkcg	6.39	4.32	-0.56	0.0174
			Slc6a4	19.58	7.2	-1.44	0.00464
			Tph2	21.91	9.11	-1.27	0.00464
Amphetamine addiction	5	0.0334
			Camk2a	17.4	12.99	-0.42	0.0479
			Ddc	22.39	13.29	-0.75	0.00464
			Prkca	8.99	5.85	-0.62	0.00464
			Prkcg	6.39	4.32	-0.56	0.0174
			Th	4.39	2.85	-0.63	0.0351
Tyrosine metabolism	4	0.0335
			Dbh	6.04	3.11	-0.96	0.00464
			Ddc	22.39	13.29	-0.75	0.00464
			Mif	499.97	367.59	-0.44	0.0174
			Th	4.39	2.85	-0.63	0.0351
MAPK signaling pathway	10	0.0393
			Cacna1e	7.9	5.08	-0.64	0.00464
			Cacna1g	23.68	14.14	-0.74	0.00464
			Cacnb3	22.42	11.39	-0.98	0.00464
			Cacng5	2.72	1.78	-0.61	0.0351
			Fgf13	36.25	18.55	-0.97	0.00464
			Flnc	0.76	0.37	-1.03	0.00464
			Hspb1	22.05	14.3	-0.62	0.00827
			Prkca	8.99	5.85	-0.62	0.00464
			Prkcg	6.39	4.32	-0.56	0.0174
			Ptprr	4.41	2.85	-0.63	0.0144
Calcium signaling pathway	8	0.0458
			Cacna1e	7.9	5.08	-0.64	0.00464
			Cacna1g	23.68	14.14	-0.74	0.00464
			Camk2a	17.4	12.99	-0.42	0.0479
			Chrm1	0.69	0.42	-0.73	0.0198
			Htr5b	21.63	0.73	-4.89	0.00464
			Mylk4	0.96	1.74	0.85	0.00464
			Prkca	8.99	5.85	-0.62	0.00464
			Prkcg	6.39	4.32	-0.56	0.0174
Endocrine and other factor-regulated calcium reabsorption	4	0.0684
			Ap2s1	140.84	103.04	-0.45	0.0198
			Calb1	27.92	5.3	-2.4	0.00464
			Prkca	8.99	5.85	-0.62	0.00464
			Prkcg	6.39	4.32	-0.56	0.0174
ECM-receptor interaction	5	0.0762
			Cd44	0.9	0.37	-1.27	0.00464
			Col24a1	3.45	1.36	-1.34	0.00464
			Itga7	5.47	3.77	-0.54	0.0144
			Lama5	1.69	1.17	-0.53	0.0174
			Reln	3.27	2.22	-0.56	0.00464
Butanoate metabolism	3	0.0859
			Aacs	14.98	10.72	-0.48	0.0174
			Gad2	26.39	34.65	0.39	0.0497
			Hmgcl	32.57	20.92	-0.64	0.0446
Morphine addiction	5	0.0891
			Gabra1	26.73	37.53	0.49	0.00464
			Gabra4	3.74	2.33	-0.68	0.00464
			Gabrb2	13.71	19.18	0.48	0.00464
			Prkca	8.99	5.85	-0.62	0.00464
			Prkcg	6.39	4.32	-0.56	0.0174
Dopaminergic synapse	6	0.0972
			Caly	83.44	61.55	-0.44	0.0294
			Camk2a	17.4	12.99	-0.42	0.0479
			Ddc	22.39	13.29	-0.75	0.00464
			Prkca	8.99	5.85	-0.62	0.00464
			Prkcg	6.39	4.32	-0.56	0.0174
			Th	4.39	2.85	-0.63	0.0351
Long-term depression	4	0.0993
			Crh	48.07	9.7	-2.31	0.00464
			Gucy1a3	8.69	145.92	4.07	0.00464
			Prkca	8.99	5.85	-0.62	0.00464
			Prkcg	6.39	4.32	-0.56	0.0174

## Sheet:  Table S4_DEGS_C_L 
Supplementary Table 4. DEGs in the MRNs of losers versus control mice
locus	Gene ID	gene symbol	Value for Control, FPKM	Value for Losers, FPKM	log2(fold_change) Losers/Controls	q_value	behavior/neurological phenotype	abnormal emotion/affect behavior	abnormal aggression-related behavior	increased aggression towards mice	abnormal depression-related behavior	abnormal fear/anxiety-related behavior	Genes encoding transcription factors	definition
chr15:84378569-84482855	72301	1810041L15Rik	12.9129	7.90203	-0.708512	0.00507251								RIKEN cDNA 1810041L15 gene(1810041L15Rik)
chr11:102958299-102965065	69739	2410004I01Rik	2.47573	0.884909	-1.48425	0.00507251								RIKEN cDNA 2410004I01 gene(2410004I01Rik)
chr6:121636172-121679238	232345	A2m	2.55106	0.943261	-1.43537	0.00507251								alpha-2-macroglobulin(A2m)
chr11:110025632-110095937	217258	Abca8a	2.50533	3.72783	0.573332	0.0211561								ATP-binding cassette, sub-family A (ABC1), member 8a(Abca8a)
chr2:103566309-103718423	99382	Abtb2	13.2159	7.26054	-0.864126	0.00507251								ankyrin repeat and BTB (POZ) domain containing 2(Abtb2)
chr5:25759887-25850691	242894	Actr3b	27.3766	19.6458	-0.478722	0.0416655								ARP3 actin-related protein 3B(Actr3b)
chr2:158624845-158645681	109275	Actr5	2.67624	286.134	6.74034	0.00507251	Actr5	Actr5						ARP5 actin-related protein 5(Actr5)
chr11:46054501-46147404	11492	Adam19	7.49826	4.9974	-0.585377	0.00507251								a disintegrin and metallopeptidase domain 19 (meltrin beta)(Adam19)
chr4:153373216-153483525	230959	Ajap1	15.4434	8.04912	-0.940092	0.00507251	Ajap1							adherens junction associated protein 1(Ajap1)
chr12:105705981-105782508	78801	Ak7	0.386689	1.03288	1.41743	0.00507251								adenylate kinase 7(Ak7)
chr7:44849223-44855570	67605	Akt1s1	28.3329	58.4608	1.04499	0.00507251								AKT1 substrate 1 (proline-rich)(Akt1s1)
chr9:14541863-14643564	75723	Amotl1	10.9518	7.14459	-0.616248	0.00507251								angiomotin-like 1(Amotl1)
chr10:128376789-128401224	237615	Ankrd52	88.8914	22.6014	-1.97563	0.00507251								ankyrin repeat domain 52(Ankrd52)
chr6:125690418-126040128	243634	Ano2	5.76349	0.09228	-5.96478	0.00507251								anoctamin 2(Ano2)
chr2:85136359-85139923	23796	Aplnr	0.857575	0.212089	-2.01559	0.00507251								apelin receptor(Aplnr)
chrX:49448293-49500250	75404	Arhgap36	10.4456	7.25538	-0.525775	0.0249014								Rho GTPase activating protein 36(Arhgap36)
chr9:112065090-112348925	74100	Arpp21	18.3029	8.2225	-1.15442	0.00507251								cyclic AMP-regulated phosphoprotein, 21(Arpp21)
chr12:112106682-112127573	104816	Aspg	1.49678	0.857326	-0.803943	0.0416655								asparaginase(Aspg)
chr3:18052331-18057514	59058	Bhlhe22	2.23434	3.64687	0.706813	0.00507251								basic helix-loop-helix family, member e22(Bhlhe22)
chr2:27445510-27475673	67382	Brd3	13.464	39.8825	1.56665	0.00507251								bromodomain containing 3(Brd3)
chr2:33560963-33646356	100504399	C130021I20Rik	2.25868	1.1012	-1.03639	0.00507251								Riken cDNA C130021I20 gene(C130021I20Rik)
chr6:65381293-65458150	243407	C130060K24Rik	0.631868	0.119345	-2.40449	0.00953187								RIKEN cDNA C130060K24 gene(C130060K24Rik)
chr11:102939263-102946461	23829	C1ql1	133.434	11.9845	-3.47689	0.00507251								complement component 1, q subcomponent-like 1(C1ql1)
chr1:120340244-120344333	226359	C1ql2	13.4308	6.8627	-0.968696	0.00507251								complement component 1, q subcomponent-like 2(C1ql2)
chr2:12924040-13010864	227580	C1ql3	10.4004	16.1334	0.633417	0.00507251	C1ql3	C1ql3				C1ql3		C1q-like 3(C1ql3)
chr17:57203971-57228136	12266	C3	1.13089	0.523467	-1.11129	0.00507251	C3	C3				C3		complement component 3(C3)
chr17:34670534-34795120	12268	C4b	6.47491	2.89137	-1.16311	0.00507251								complement component 4B (Chido blood group)(C4b)
chr1:154390344-154884412	12290	Cacna1e	7.84576	4.4163	-0.829077	0.00507251	Cacna1e	Cacna1e				Cacna1e		calcium channel, voltage-dependent, R type, alpha 1E subunit(Cacna1e)
chr11:94343294-94474401	12291	Cacna1g	23.5176	14.0699	-0.74113	0.00507251	Cacna1g	Cacna1g				Cacna1g		calcium channel, voltage-dependent, T type, alpha 1G subunit(Cacna1g)
chr15:98632327-98644621	12297	Cacnb3	22.261	11.9914	-0.892516	0.00507251	Cacnb3							calcium channel, voltage-dependent, beta 3 subunit(Cacnb3)
chr4:15881142-15909048	12307	Calb1	27.7179	5.48118	-2.33826	0.00507251								calbindin 1(Calb1)
chr8:110142380-110168206	12308	Calb2	159.127	114.103	-0.479845	0.0174352	Calb2							calbindin 2(Calb2)
chr7:114631477-114636357	12310	Calca	8.06844	3.50973	-1.20093	0.00507251	Calca							calcitonin/calcitonin-related polypeptide, alpha(Calca)
chr7:114718642-114723365	116903	Calcb	2.75448	1.2247	-1.16935	0.00507251								calcitonin-related polypeptide, beta(Calcb)
chr3:102086454-102146512	12373	Casq2	2.51551	1.48879	-0.756709	0.0211561								calsequestrin 2(Casq2)
chr1:181509632-181511451	403180	Ccdc121	0.243118	0.732673	1.59151	0.0281102								coiled-coil domain containing 121(Ccdc121)
chr9:44240676-44251464	270150	Ccdc153	0.547909	2.67573	2.28792	0.00953187								coiled-coil domain containing 153(Ccdc153)
chr2:5137775-5231001	74186	Ccdc3	2.44887	0.993194	-1.30197	0.00507251								coiled-coil domain containing 3(Ccdc3)
chr2:102811141-102901665	12505	Cd44	0.896734	0.439298	-1.02948	0.00507251	Cd44							CD44 antigen(Cd44)
chrX:61116313-61292494	631990	Cdr1	45.0051	69.6888	0.630839	0.0249014								cerebellar degeneration related antigen 1(Cdr1)
chr9:59578126-59612543	76183	Celf6	13.7546	7.51105	-0.872826	0.00507251								CUGBP, Elav-like family member 6(Celf6)
chr7:83932856-84086657	80982	Cemip	0.822835	0.497125	-0.726994	0.0416655								cell migration inducing protein, hyaluronan binding(Cemip)
chr16:78930787-78951788	246048	Chodl	3.67548	1.54106	-1.25401	0.00507251	Chodl							chondrolectin(Chodl)
chr19:8663633-8684994	12669	Chrm1	0.690233	0.410111	-0.751068	0.0249014	Chrm1							cholinergic receptor, muscarinic 1, CNS(Chrm1)
chr9:55028155-55048544	108015	Chrnb4	0.583189	1.11964	0.940996	0.00953187	Chrnb4							cholinergic receptor, nicotinic, beta polypeptide 4(Chrnb4)
chr1:181352362-181471100	72978	Cnih3	10.5232	1.16591	-3.17404	0.00507251								cornichon family AMPA receptor auxiliary protein 3(Cnih3)
chr3:145292471-145552005	71355	Col24a1	3.42769	1.3502	-1.34406	0.00507251								collagen, type XXIV, alpha 1(Col24a1)
chr13:54302203-54388532	12890	Cplx2	117.224	82.6851	-0.50357	0.00953187	Cplx2	Cplx2				Cplx2		complexin 2(Cplx2)
chr9:104566601-105034632	74020	Cpne4	7.3336	3.32926	-1.13932	0.00507251								copine IV(Cpne4)
chr3:19693400-19695396	12918	Crh	47.7125	5.75647	-3.05111	0.00507251	Crh	Crh				Crh		corticotropin releasing hormone(Crh)
chr13:95431375-95444831	12919	Crhbp	9.96846	4.60306	-1.11478	0.00507251	Crhbp	Crhbp				Crhbp		corticotropin releasing hormone binding protein(Crhbp)
chr19:42283020-42432751	72832	Crtac1	43.6717	31.4205	-0.474991	0.0136958								cartilage acidic protein 1(Crtac1)
chrX:134059162-134111854	108062	Cstf2	18.8785	35.5773	0.914213	0.0315418								cleavage stimulation factor, 3' pre-RNA subunit 2(Cstf2)
chr2:27165506-27183204	13166	Dbh	6.00148	2.52341	-1.24994	0.00507251	Dbh	Dbh			Dbh	Dbh		dopamine beta hydroxylase(Dbh)
chr11:11814099-11898144	13195	Ddc	22.2325	8.79996	-1.3371	0.00507251	Ddc	Ddc				Ddc		dopa decarboxylase(Ddc)
chr15:98803707-98810336	13199	Ddn	0.729608	0.34594	-1.0766	0.0174352								dendrin(Ddn)
chr11:106780156-106818861	13207	Ddx5	477.372	119.21	-2.00161	0.00507251							Ddx5	DEAD (Asp-Glu-Ala-Asp) box polypeptide 5(Ddx5)
chr12:109452822-109463338	13386	Dlk1	36.0766	26.003	-0.472384	0.0315418								delta-like 1 homolog (Drosophila)(Dlk1)
chr4:40720153-40757885	15502	Dnaja1	143.538	40.3128	-1.83212	0.00507251	Dnaja1							DnaJ heat shock protein family (Hsp40) member A1(Dnaja1)
chr7:138940389-139101974	26757	Dpysl4	25.3324	15.2614	-0.731099	0.00507251								dihydropyrimidinase-like 4(Dpysl4)
chr7:137193668-137314445	13593	Ebf3	2.86336	4.44445	0.634295	0.00507251							Ebf3	early B cell factor 3(Ebf3)
chr1:87141485-87156366	13599	Ecel1	26.3015	9.92236	-1.40639	0.00507251								endothelin converting enzyme-like 1(Ecel1)
chrX:99975491-100400760	13607	Eda	1.19304	0.538917	-1.1465	0.00507251								ectodysplasin-A(Eda)
chr6:85508692-85513990	13656	Egr4	0.842426	0.328615	-1.35815	0.00953187							Egr4	early growth response 4(Egr4)
chr1:120602486-120607991	13798	En1	1.65776	2.7701	0.740701	0.0136958	En1	En1				En1	En1	engrailed 1(En1)
chr19:23972681-24031078	381217	Fam189a2	9.93729	6.30726	-0.655838	0.00507251								family with sequence similarity 189, member A2(Fam189a2)
chr18:67932199-68324887	108654	Fam210a	297.699	4.39443	-6.08203	0.00507251								family with sequence similarity 210, member A(Fam210a)
chr2:172345576-172355749	67017	Fam210b	9.54666	6.24132	-0.613144	0.0136958								family with sequence similarity 210, member B(Fam210b)
chr1:74881508-74885408	260298	Fev	4.95922	1.15372	-2.10382	0.00507251	Fev	Fev	Fev	Fev		Fev	Fev	FEV (ETS oncogene family)(Fev)
chrX:59060904-59585572	14168	Fgf13	36.0012	14.2316	-1.33895	0.00507251	Fgf13	Fgf13			Fgf13	Fgf13		fibroblast growth factor 13(Fgf13)
chr5:21292960-21424677	14190	Fgl2	1.04756	0.228248	-2.19836	0.00507251								fibrinogen-like protein 2(Fgl2)
chr2:63971507-64098038	60344	Fign	1.04314	1.60162	0.618595	0.0136958	Fign							fidgetin(Fign)
chr6:29433152-29461888	68794	Flnc	0.757619	0.413523	-0.873504	0.00507251	Flnc							filamin C, gamma(Flnc)
chr4:99656298-99658671	15221	Foxd3	3.9388	1.48404	-1.40823	0.00507251							Foxd3	forkhead box D3(Foxd3)
chr6:98921610-99528896	108655	Foxp1	8.05205	5.52493	-0.5434	0.0416655	Foxp1						Foxp1	forkhead box P1(Foxp1)
chr6:14901169-15442450	114142	Foxp2	4.25678	1.24662	-1.77174	0.00507251	Foxp2	Foxp2					Foxp2	forkhead box P2(Foxp2)
chr5:71569637-71658439	14397	Gabra4	3.7114	2.42921	-0.611477	0.0350072	Gabra4							gamma-aminobutyric acid (GABA) A receptor, subunit alpha 4(Gabra4)
chrX:72255998-72274798	14404	Gabre	2.36822	1.48043	-0.677792	0.0211561	Gabre							gamma-aminobutyric acid (GABA) A receptor, subunit epsilon(Gabre)
chr19:3409916-3414457	14419	Gal	14.4556	3.53533	-2.03171	0.00507251	Gal	Gal			Gal			galanin(Gal)
chr14:32028783-32062204	78754	Galnt15	2.76741	1.48413	-0.89892	0.0136958								UDP-N-acetyl-alpha-D-galactosamine:polypeptide N-acetylgalactosaminyltransferase 15(Galnt15)
chr16:70313948-70569720	74185	Gbe1	6.77441	3.99658	-0.76133	0.00507251	Gbe1							glucan (1,4-alpha-), branching enzyme 1(Gbe1)
chr1:89927961-89931176	14472	Gbx2	2.54466	1.49993	-0.762575	0.0136958							Gbx2	gastrulation brain homeobox 2(Gbx2)
chr14:47153894-47189402	14528	Gch1	3.00158	1.06257	-1.49817	0.00507251	Gch1							GTP cyclohydrolase 1(Gch1)
chr2:119167787-119172389	320415	Gchfr	8.1703	2.37295	-1.78371	0.00507251								GTP cyclohydrolase I feedback regulator(Gchfr)
chr13:40859767-40960892	14538	Gcnt2	3.00646	1.67273	-0.845859	0.00953187	Gcnt2							glucosaminyl (N-acetyl) transferase 2, I-branching enzyme(Gcnt2)
chr11:102887335-102897200	14580	Gfap	147.783	45.0758	-1.71306	0.00507251								glial fibrillary acidic protein(Gfap)
chr7:99623520-99631712	100503386	Gm4980	9.32159	4.76098	-0.969319	0.00507251								trophoblast glycoprotein-like
chr7:139834066-139878278	52389	Gpr123	22.1063	14.8853	-0.570571	0.00507251								adhesion G protein-coupled receptor A1
chr4:152273989-152285343	100129	Gpr153	11.4433	7.72686	-0.566543	0.00507251	Gpr153	Gpr153						G protein-coupled receptor 153(Gpr153)
chr7:131966166-131994361	233919	Gpr26	6.96583	1.86943	-1.8977	0.00507251								G protein-coupled receptor 26(Gpr26)
chrX:160390689-160498076	237175	Gpr64	2.33242	0.689888	-1.7574	0.00507251								adhesion G protein-coupled receptor G2
chr3:116249027-116254071	64378	Gpr88	20.0592	0.348776	-5.84582	0.00507251	Gpr88	Gpr88				Gpr88		G-protein coupled receptor 88(Gpr88)
chr13:89540635-89611832	12950	Hapln1	2.88865	4.20744	0.542546	0.0281102	Hapln1							hyaluronan and proteoglycan link protein 1(Hapln1)
chr7:103812523-103813923	15130	Hbb-b2	15.572	9.09135	-0.776388	0.00507251								hemoglobin, beta adult minor chain(Hbb-b2)
chr7:103826522-103827929	100503605	Hbb-bs	109.367	68.4801	-0.675419	0.00507251								hemoglobin, beta adult s chain(Hbb-bs)
chr4:130130215-130139312	230777	Hcrtr1	6.18278	3.40385	-0.861087	0.00507251	Hcrtr1	Hcrtr1			Hcrtr1			hypocretin (orexin) receptor 1(Hcrtr1)
chr7:131554061-131556582	15372	Hmx2	1.15763	0.490421	-1.23909	0.0174352	Hmx2							H6 homeobox 2(Hmx2)
chr7:131542539-131546091	15373	Hmx3	3.04023	1.00328	-1.59946	0.00507251								H6 homeobox 3(Hmx3)
chr11:96318266-96321638	15412	Hoxb4	2.6058	0.816374	-1.67442	0.00507251							Hoxb4	homeobox B4(Hoxb4)
chr11:96303511-96306121	15413	Hoxb5	4.89707	0.836941	-2.54872	0.00507251							Hoxb5	homeobox B5(Hoxb5)
chr15:103034394-103036852	15423	Hoxc4	7.04138	3.65253	-0.946964	0.00507251	Hoxc4						Hoxc4	homeobox C4(Hoxc4)
chr15:103014007-103017429	15424	Hoxc5	1.02402	0.430897	-1.24883	0.00507251							Hoxc5	homeobox C5(Hoxc5)
chr2:74710043-74765142	15434	Hoxd3	14.5423	7.35737	-0.982998	0.00507251							Hoxd3	homeobox D3(Hoxd3)
chr4:129105529-129122247	15444	Hpca	84.2336	52.6917	-0.67682	0.00507251	Hpca							hippocalcin(Hpca)
chr12:17690813-17791958	53602	Hpcal1	77.8428	46.3773	-0.747144	0.00507251								hippocalcin-like 1(Hpcal1)
chr5:135887918-135889563	15507	Hspb1	21.9095	13.7301	-0.674214	0.00507251								heat shock protein 1(Hspb1)
chr9:48899212-48911099	15561	Htr3a	1.99026	0.970488	-1.03617	0.00507251	Htr3a							5-hydroxytryptamine (serotonin) receptor 3A(Htr3a)
chr1:121508292-121528526	15564	Htr5b	21.465	0.338607	-5.98623	0.00507251								5-hydroxytryptamine (serotonin) receptor 5B(Htr5b)
chr11:7206090-7213923	16009	Igfbp3	3.90901	2.29626	-0.767513	0.00507251	Igfbp3							insulin-like growth factor binding protein 3(Igfbp3)
chr1:172481846-172498877	93842	Igsf9	2.06459	0.679886	-1.60249	0.00507251								immunoglobulin superfamily, member 9(Igsf9)
chr4:124741811-124801592	16330	Inpp5b	11.4145	18.7213	0.713811	0.0479838								inositol polyphosphate-5-phosphatase B(Inpp5b)
chrX:141710996-141725254	16370	Irs4	2.80024	1.28664	-1.12195	0.00507251	Irs4							insulin receptor substrate 4(Irs4)
chr9:58196178-58208808	320563	Islr2	1.13192	0.470473	-1.26659	0.00507251	Islr2							immunoglobulin superfamily containing leucine-rich repeat 2(Islr2)
chr2:168260065-168281158	241794	Kcng1	13.8171	2.10544	-2.71426	0.00507251								potassium voltage-gated channel, subfamily G, member 1(Kcng1)
chr19:45792245-45816182	80906	Kcnip2	7.47122	1.73961	-2.10258	0.00507251								Kv channel-interacting protein 2(Kcnip2)
chr11:61022563-61073267	16515	Kcnj12	9.6601	4.28788	-1.17177	0.00507251								potassium inwardly-rectifying channel, subfamily J, member 12(Kcnj12)
chr5:75574937-75656723	16590	Kit	10.198	2.44176	-2.0623	0.00507251	Kit							kit oncogene(Kit)
chr5:150952606-150993817	16591	Kl	0.629486	0.339231	-0.891906	0.0315418	Kl							klotho(Kl)
chr11:100186702-100193285	107656	Krt9	0.972131	0.484278	-1.00532	0.0211561	Krt9							keratin 9(Krt9)
chr7:46845803-46855653	16828	Ldha	64.0469	44.933	-0.511353	0.0211561								lactate dehydrogenase A(Ldha)
chr5:120431885-120441457	16873	Lhx5	6.76074	4.58293	-0.560911	0.0281102							Lhx5	LIM homeobox protein 5(Lhx5)
chr10:107270603-107425380	108030	Lin7a	8.11891	5.4839	-0.566083	0.00507251								lin-7 homolog A (C. elegans)(Lin7a)
chr14:101729927-101934874	380928	Lmo7	3.40061	1.96404	-0.791971	0.00507251	Lmo7							LIM domain only 7(Lmo7)
chr2:33560963-33646356	16917	Lmx1b	1.55924	0.678196	-1.20106	0.00953187	Lmx1b	Lmx1b				Lmx1b	Lmx1b	LIM homeobox transcription factor 1 beta(Lmx1b)
chr8:68880554-68906932	16956	Lpl	2.01684	0.670247	-1.58933	0.00507251								lipoprotein lipase(Lpl)
chr13:76382514-77033357	78771	Mctp1	4.06479	2.52309	-0.68799	0.00507251	Mctp1							multiple C2 domains, transmembrane 1(Mctp1)
chr17:47815327-47834691	17240	Mdfi	2.98832	0.481163	-2.63474	0.00507251								MyoD family inhibitor(Mdfi)
chr17:29827948-29890847	74762	Mdga1	4.57382	3.21272	-0.509607	0.0385511								MAM domain containing glycosylphosphatidylinositol anchor 1(Mdga1)
chr14:54936101-54966607	17888	Myh6	1.83883	24.9861	3.76427	0.00953187	Myh6							myosin, heavy polypeptide 6, cardiac muscle, alpha(Myh6)
chr1:162639149-162658219	17926	Myoc	5.11364	0.150218	-5.08922	0.00507251								myocilin(Myoc)
chr4:139081850-139093035	17965	Nbl1	12.0471	6.51248	-0.887406	0.00507251								neuroblastoma, suppression of tumorigenicity 1(Nbl1)
chr6:65671610-65706930	68169	Ndnf	2.15026	1.22947	-0.806481	0.00507251								neuron-derived neurotrophic factor(Ndnf)
chr8:119446718-119472692	117148	Necab2	40.5748	22.952	-0.821965	0.00507251								N-terminal EF-hand calcium binding protein 2(Necab2)
chr15:95214270-95567818	54003	Nell2	50.1931	21.8723	-1.19838	0.00507251								NEL-like 2(Nell2)
chr17:26414964-26446342	240055	Neurl1b	1.19687	0.706171	-0.761181	0.00507251								neuralized E3 ubiquitin protein ligase 1B(Neurl1b)
chr5:101658055-101665361	18096	Nkx6-1	8.17595	5.5213	-0.566378	0.0174352	Nkx6-1						Nkx6-1	NK6 homeobox 1(Nkx6-1)
chr8:23153270-23158948	74561	Nkx6-3	1.45525	0.681032	-1.09547	0.00507251								NK6 homeobox 3(Nkx6-3)
chr9:44252577-44268599	270151	Nlrx1	3.53743	2.3094	-0.615183	0.00953187								NLR family member X1(Nlrx1)
chr11:119530964-119569046	18164	Nptx1	34.8255	24.0578	-0.533641	0.00507251								neuronal pentraxin 1(Nptx1)
chr7:70351845-70411146	11819	Nr2f2	5.03158	8.80472	0.807267	0.00507251							Nr2f2	nuclear receptor subfamily 2, group F, member 2(Nr2f2)
chr12:44328566-44605250	319504	Nrcam	47.0959	28.1162	-0.7442	0.00507251	Nrcam							neuronal cell adhesion molecule(Nrcam)
chr9:37544492-37552745	64011	Nrgn	7.89694	4.7079	-0.746209	0.00953187	Nrgn							neurogranin(Nrgn)
chr5:73322114-73339022	433904	Ociad2	23.2741	14.7462	-0.658378	0.00507251								OCIA domain containing 2(Ociad2)
chr9:20667237-20746379	244723	Olfm2	52.9956	35.3648	-0.583555	0.00507251	Olfm2	Olfm2				Olfm2		olfactomedin 2(Olfm2)
chr13:94875380-94885133	18420	Otp	9.43556	19.8214	1.07088	0.00507251	Otp							orthopedia homeobox(Otp)
chr2:19658061-19660590	71198	Otud1	3.61295	2.06638	-0.806068	0.00507251								OTU domain containing 1(Otud1)
chr2:118663224-118698046	214230	Pak6	6.81909	3.71503	-0.876205	0.00507251	Pak6	Pak6	Pak6			Pak6		p21 protein (Cdc42/Rac)-activated kinase 6(Pak6)
chr15:84232042-84315774	170736	Parvb	12.1711	8.6215	-0.497443	0.0350072								parvin, beta(Parvb)
chr19:17432831-17837716	18552	Pcsk5	1.46108	0.734302	-0.992588	0.00507251								proprotein convertase subtilisin/kexin type 5(Pcsk5)
chr14:26664116-26669846	211948	Pde12	236.158	3.66311	-6.01054	0.00507251								phosphodiesterase 12(Pde12)
chr4:4133214-4141611	18619	Penk	99.5869	67.2913	-0.565537	0.00507251	Penk	Penk				Penk		preproenkephalin(Penk)
chr11:68985430-69012481	237823	Pfas	5.7427	14.1488	1.30088	0.0174352								phosphoribosylformylglycinamidine synthase (FGAR amidotransferase)(Pfas)
chr4:154983093-155043414	269615	Plch2	7.27576	4.55568	-0.675429	0.00507251								phospholipase C, eta 2(Plch2)
chr6:115954808-115995592	67784	Plxnd1	3.82912	2.33835	-0.711518	0.00507251								plexin D1(Plxnd1)
chr14:104461684-104467999	18996	Pou4f1	14.6288	0.448877	-5.02635	0.00507251	Pou4f1						Pou4f1	POU domain, class 4, transcription factor 1(Pou4f1)
chr11:107933202-108343888	18750	Prkca	8.92576	5.3986	-0.72539	0.00507251								protein kinase C, alpha(Prkca)
chr12:73585040-73778185	18755	Prkch	3.37027	1.75827	-0.938704	0.00507251								protein kinase C, eta(Prkch)
chr6:127689008-127769159	381813	Prmt8	14.1088	7.79632	-0.855728	0.00507251								protein arginine N-methyltransferase 8(Prmt8)
chr3:107230613-107239741	246691	Prok1	3.7924	0.239767	-3.9834	0.00507251								prokineticin 1(Prok1)
chr15:99055048-99058978	19132	Prph	27.8523	11.6202	-1.26116	0.00507251								peripherin(Prph)
chr11:101418482-101436293	73635	Ptges3l	77.2775	0.829463	-6.54173	0.00507251								prostaglandin E synthase 3 (cytosolic)-like(Ptges3l)
chr17:46564450-46629504	71461	Ptk7	3.1863	1.67321	-0.929265	0.00507251								PTK7 protein tyrosine kinase 7(Ptk7)
chr7:19716643-19749573	19294	Pvrl2	4.94198	3.17503	-0.638316	0.0211561								nectin cell adhesion molecule 2
chr5:21884445-22344705	19699	Reln	3.25121	2.00011	-0.700897	0.00507251	Reln	Reln				Reln		reelin(Reln)
chr1:153740111-153745470	19734	Rgs16	2.07517	0.905239	-1.19686	0.00507251								regulator of G-protein signaling 16(Rgs16)
chr2:163859738-163919049	241770	Rims4	44.4203	13.7366	-1.6932	0.00507251								regulating synaptic membrane exocytosis 4(Rims4)
chr8:84043066-84044979	212108	Rln3	14.7511	62.4305	2.08143	0.00507251								relaxin 3(Rln3)
chr11:4135116-4183567	71673	Rnf215	12.7728	49.6347	1.95827	0.00953187								ring finger protein 215(Rnf215)
chr11:75193258-75268644	237847	Rtn4rl1	2.91909	1.70552	-0.775303	0.00507251								reticulon 4 receptor-like 1(Rtn4rl1)
chr2:84871300-84887277	269295	Rtn4rl2	3.66719	1.07184	-1.77459	0.00507251								reticulon 4 receptor-like 2(Rtn4rl2)
chr3:93555116-93564645	20194	S100a10	66.9689	33.4615	-1.00099	0.00507251	S100a10	S100a10			S100a10	S100a10		S100 calcium binding protein A10 (calpactin)(S100a10)
chr2:65456990-65567519	20269	Scn3a	7.70459	2.76525	-1.47831	0.00507251	Scn3a							sodium channel, voltage-gated, type III, alpha(Scn3a)
chr9:40269215-40291799	235281	Scn3b	10.9941	6.99108	-0.653137	0.00507251								sodium channel, voltage-gated, type III, beta(Scn3b)
chr9:107597673-107609241	20347	Sema3b	1.65962	0.516826	-1.6831	0.00507251								sema domain, immunoglobulin domain (Ig), short basic domain, secreted, (semaphorin) 3B(Sema3b)
chr6:82910717-82939758	20355	Sema4f	17.5408	11.0126	-0.671551	0.00507251								sema domain, immunoglobulin domain (Ig), TM domain, and short cytoplasmic domain(Sema4f)
chr5:73006903-73012955	231290	Slc10a4	9.97179	3.2101	-1.63524	0.00507251								solute carrier family 10 (sodium/bile acid cotransporter family), member 4(Slc10a4)
chr14:32407354-32466004	20508	Slc18a3	13.2541	6.27071	-1.07973	0.00507251	Slc18a3							solute carrier family 18 (vesicular monoamine), member 3(Slc18a3)
chr17:12419973-12507704	20519	Slc22a3	1.21234	0.339495	-1.83633	0.00507251								solute carrier family 22 (organic cation transporter), member 3(Slc22a3)
chr2:145167228-145642406	94249	Slc24a3	26.7749	15.5018	-0.788448	0.00507251								solute carrier family 24 (sodium/potassium/calcium exchanger), member 3(Slc24a3)
chr12:108836115-108856841	104910	Slc25a47	2.68458	37.4325	3.80152	0.00507251								solute carrier family 25, member 47(Slc25a47)
chr17:54273372-54299034	63993	Slc5a7	5.82672	3.28647	-0.826144	0.00507251	Slc5a7							solute carrier family 5 (choline transporter), member 7(Slc5a7)
chr8:92960641-93001667	20538	Slc6a2	1.66323	0.941225	-0.821378	0.0249014	Slc6a2	Slc6a2			Slc6a2	Slc6a2		solute carrier family 6 (neurotransmitter transporter, noradrenalin), member 2(Slc6a2)
chr11:76998596-77032343	15567	Slc6a4	19.4409	3.71615	-2.38722	0.00507251	Slc6a4	Slc6a4			Slc6a4	Slc6a4		solute carrier family 6 (neurotransmitter transporter, serotonin), member 4(Slc6a4)
chr1:12866549-12991135	240726	Slco5a1	0.619498	0.300862	-1.042	0.00507251								solute carrier organic anion transporter family, member 5A1(Slco5a1)
chr17:14279505-14404790	64074	Smoc2	1.66029	0.214303	-2.95371	0.00507251								SPARC related modular calcium binding 2(Smoc2)
chr14:34370273-34374669	20618	Sncg	237.743	170.8	-0.47709	0.0174352								synuclein, gamma(Sncg)
chr9:99874105-99876170	20669	Sox14	0.848556	0.365047	-1.21693	0.0281102							Sox14	SRY (sex determining region Y)-box 14(Sox14)
chr7:4925843-4944817	269855	Ssc5d	3.04869	1.31755	-1.21033	0.00507251								scavenger receptor cysteine rich family, 5 domains(Ssc5d)
chr7:73939119-74013682	20450	St8sia2	1.23316	0.752467	-0.712665	0.0136958	St8sia2	St8sia2						ST8 alpha-N-acetyl-neuraminide alpha-2,8-sialyltransferase 2(St8sia2)
chr9:111561276-111690286	20840	Stac	9.34313	0.734218	-3.66963	0.00507251								src homology three (SH3) and cysteine rich domain(Stac)
chr5:92602867-92606579	52331	Stbd1	2.0686	0.593246	-1.80195	0.00507251								starch binding domain 1(Stbd1)
chr10:75636618-75644008	71733	Susd2	19.4337	14.0242	-0.470636	0.044673								sushi domain containing 2(Susd2)
chr18:4920569-5119311	225115	Svil	2.47006	1.58823	-0.637128	0.00507251								supervillin(Svil)
chr10:108497647-109010983	20979	Syt1	63.3599	45.7718	-0.469109	0.0385511	Syt1							synaptotagmin I(Syt1)
chr7:4539681-4547701	53420	Syt5	13.0806	8.43881	-0.632317	0.00507251								synaptotagmin V(Syt5)
chr6:7554693-7563024	21333	Tac1	16.0758	8.53037	-0.914208	0.00507251	Tac1	Tac1			Tac1	Tac1		tachykinin 1(Tac1)
chr10:127724477-127731768	21334	Tac2	4.23325	2.12926	-0.991412	0.0281102								tachykinin 2(Tac2)
chr19:55741714-55933693	21416	Tcf7l2	3.17196	5.79602	0.869689	0.00507251	Tcf7l2						Tcf7l2	transcription factor 7 like 2, T cell specific, HMG box(Tcf7l2)
chr11:75461538-75470899	380712	Tlcd2	25.1071	13.2717	-0.919736	0.00507251								TLC domain containing 2(Tlcd2)
chr17:80943808-81009215	68027	Tmem178	13.089	7.60317	-0.783677	0.00507251								transmembrane protein 178(Tmem178)
chr3:27865990-27896368	208613	Tmem212	0.350819	2.43851	2.7972	0.00507251								transmembrane protein 212(Tmem212)
chr15:54250618-54278484	18383	Tnfrsf11b	1.43946	0.561165	-1.35903	0.00507251	Tnfrsf11b							tumor necrosis factor receptor superfamily, member 11b (osteoprotegerin)(Tnfrsf11b)
chr1:135836333-135852278	21956	Tnnt2	1.28297	2.29692	0.840209	0.044673								troponin T2, cardiac(Tnnt2)
chr8:90247071-90348377	244579	Tox3	3.37179	2.25746	-0.578815	0.044673	Tox3	Tox3					Tox3	TOX high mobility group box family member 3(Tox3)
chr10:115078553-115185022	216343	Tph2	21.7518	4.40166	-2.30501	0.00507251	Tph2	Tph2	Tph2	Tph2	Tph2	Tph2		tryptophan hydroxylase 2(Tph2)
chr8:105467433-105497143	67971	Tppp3	243.04	157.414	-0.626631	0.00507251								tubulin polymerization-promoting protein family member 3(Tppp3)
chr6:92242060-92244650	22044	Trh	29.8265	1.00999	-4.88418	0.00507251	Trh							thyrotropin releasing hormone(Trh)
chr3:36620481-36690167	22065	Trpc3	12.2995	7.15504	-0.781566	0.00507251	Trpc3							transient receptor potential cation channel, subfamily C, member 3(Trpc3)
chr11:62574485-62600387	22368	Trpv2	6.80692	4.69756	-0.535091	0.0479838								transient receptor potential cation channel, subfamily V, member 2(Trpv2)
chr9:119937585-119969443	74052	Ttc21a	0.344625	0.667227	0.953153	0.0281102								tetratricopeptide repeat domain 21A(Ttc21a)
chr18:20665249-20674326	22139	Ttr	38.9908	4.81943	-3.0162	0.00507251								transthyretin(Ttr)
chr11:115307162-115332303	16470	Ush1g	0.929596	0.380075	-1.29032	0.00507251	Ush1g							Usher syndrome 1G(Ush1g)
chr5:137025191-137033857	381677	Vgf	127.567	87.46	-0.544559	0.00507251	Vgf							VGF nerve growth factor inducible(Vgf)
chr17:36958591-36965651	76416	Znrd1as	3.2163	6.25375	0.959319	0.0174352								zinc ribbon domain containing 1, antisense(Znrd1as)

## Sheet:  Table S5_KEGG_C_L
Supplementary Table 5. Description of DEGs related to the metabolic pathways most significantly affected in losers (defeated mice) compared to controls
Term	PValue	gene symbol	Value for Control, FPKM	Value for Losers, FPKM	log2(fold_change) Losers/Controls	q_value
Cholinergic synapse	0.00425
		Chrm1	0.69	0.41	-0.75	0.0249
		Chrnb4	0.58	1.12	0.94	0.00953
		Kcnj12	9.66	4.29	-1.17	0.00507
		Prkca	8.93	5.4	-0.73	0.00507
		Slc18a3	13.25	6.27	-1.08	0.00507
		Slc5a7	5.83	3.29	-0.83	0.00507
Serotonergic synapse	0.00816
		Ddc	22.23	8.8	-1.34	0.00507
		Htr3a	1.99	0.97	-1.04	0.00507
		Htr5b	21.47	0.34	-5.99	0.00507
		Prkca	8.93	5.4	-0.73	0.00507
		Slc6a4	19.44	3.72	-2.39	0.00507
		Tph2	21.75	4.4	-2.31	0.00507
MAPK signaling pathway	0.0314
		Cacna1e	7.85	4.42	-0.83	0.00507
		Cacna1g	23.52	14.07	-0.74	0.00507
		Cacnb3	22.26	11.99	-0.89	0.00507
		Fgf13	36	14.23	-1.34	0.00507
		Flnc	0.76	0.41	-0.87	0.00507
		Hspb1	21.91	13.73	-0.67	0.00507
		Prkca	8.93	5.4	-0.73	0.00507
Focal adhesion	0.0463
		Col24a1	3.43	1.35	-1.34	0.00507
		Flnc	0.76	0.41	-0.87	0.00507
		Pak6	6.82	3.72	-0.88	0.00507
		Parvb	12.17	8.62	-0.5	0.035
		Prkca	8.93	5.4	-0.73	0.00507
		Reln	3.25	2	-0.7	0.00507
Neuroactive ligand-receptor interaction	0.0528
		Aplnr	0.86	0.21	-2.02	0.00507
		Chrm1	0.69	0.41	-0.75	0.0249
		Chrnb4	0.58	1.12	0.94	0.00953
		Gabra4	3.71	2.43	-0.61	0.035
		Gabre	2.37	1.48	-0.68	0.0212
		Hcrtr1	6.18	3.4	-0.86	0.00507
		Htr5b	21.47	0.34	-5.99	0.00507
Type II diabetes mellitus	0.0813
		Cacna1e	7.85	4.42	-0.83	0.00507
		Cacna1g	23.52	14.07	-0.74	0.00507
		Irs4	2.8	1.29	-1.12	0.00507
Endocrine and other factor-regulated calcium reabsorption	0.087
		Calb1	27.72	5.48	-2.34	0.00507
		Kl	0.63	0.34	-0.89	0.0315
		Prkca	8.93	5.4	-0.73	0.00507
Calcium signaling pathway	0.0912
		Cacna1e	7.85	4.42	-0.83	0.00507
		Cacna1g	23.52	14.07	-0.74	0.00507
		Chrm1	0.69	0.41	-0.75	0.0249
		Htr5b	21.47	0.34	-5.99	0.00507
		Prkca	8.93	5.4	-0.73	0.00507

## Sheet: Table S6_common
Supplementary Table 6. DEGs identified in the MRNs of both winners and losers (common DEGs)
gene symbol	Value for Control, FPKM	Value for Winners, FPKM	log2(fold_change) Winners/Controls	q_value	gene symbol	Value for Control, FPKM	Value for Losers, FPKM	log2(fold_change) Losers/Controls	q_value	behavior/neurological phenotype	abnormal emotion/affect behavior	abnormal aggression-related behavior	increased aggression towards mice	abnormal depression-related behavior	abnormal fear/anxiety-related behavior	Genes encoding transcription factors
1810041L15Rik	13.0036	6.95252	-0.903299	0.00463789	1810041L15Rik	12.9129	7.90203	-0.708512	0.00507251
2410004I01Rik	2.49337	0.887439	-1.49037	0.00463789	2410004I01Rik	2.47573	0.884909	-1.48425	0.00507251
A2m	2.56962	0.950777	-1.43437	0.00463789	A2m	2.55106	0.943261	-1.43537	0.00507251
Abtb2	13.3071	6.5487	-1.02291	0.00463789	Abtb2	13.2159	7.26054	-0.864126	0.00507251
Actr3b	27.5596	18.2005	-0.598579	0.00463789	Actr3b	27.3766	19.6458	-0.478722	0.0416655
Adam19	7.54829	5.50825	-0.454556	0.0243931	Adam19	7.49826	4.9974	-0.585377	0.00507251
Ajap1	15.5535	8.06205	-0.948019	0.00463789	Ajap1	15.4434	8.04912	-0.940092	0.00507251	Ajap1
Ak7	0.389033	0.768477	0.982109	0.0293733	Ak7	0.386689	1.03288	1.41743	0.00507251
Amotl1	11.0269	7.25757	-0.603472	0.00463789	Amotl1	10.9518	7.14459	-0.616248	0.00507251
Ankrd52	89.383	24.588	-1.86205	0.00463789	Ankrd52	88.8914	22.6014	-1.97563	0.00507251
Ano2	5.80646	0.247538	-4.55194	0.00463789	Ano2	5.76349	0.09228	-5.96478	0.00507251
Aplnr	0.863935	0.0791458	-3.44834	0.00463789	Aplnr	0.857575	0.212089	-2.01559	0.00507251
Arpp21	18.4332	8.42581	-1.12942	0.00463789	Arpp21	18.3029	8.2225	-1.15442	0.00507251
Aspg	1.50702	0.895347	-0.751178	0.0445551	Aspg	1.49678	0.857326	-0.803943	0.0416655
Bhlhe22	2.24821	3.28333	0.546385	0.0466373	Bhlhe22	2.23434	3.64687	0.706813	0.00507251
Brd3	13.5525	32.3986	1.25738	0.00463789	Brd3	13.464	39.8825	1.56665	0.00507251
C1ql1	134.443	15.0394	-3.16017	0.00463789	C1ql1	133.434	11.9845	-3.47689	0.00507251
C1ql2	13.5265	8.33679	-0.698221	0.00463789	C1ql2	13.4308	6.8627	-0.968696	0.00507251
C3	1.13917	0.41137	-1.46947	0.00463789	C3	1.13089	0.523467	-1.11129	0.00507251	C3	C3				C3
C4b	6.52116	2.71824	-1.26245	0.00463789	C4b	6.47491	2.89137	-1.16311	0.00507251
Cacna1e	7.89871	5.08135	-0.636406	0.00463789	Cacna1e	7.84576	4.4163	-0.829077	0.00507251	Cacna1e	Cacna1e				Cacna1e
Cacna1g	23.6797	14.1405	-0.743814	0.00463789	Cacna1g	23.5176	14.0699	-0.74113	0.00507251	Cacna1g	Cacna1g				Cacna1g
Cacnb3	22.4192	11.3927	-0.976626	0.00463789	Cacnb3	22.261	11.9914	-0.892516	0.00507251	Cacnb3
Calb1	27.9153	5.3025	-2.39631	0.00463789	Calb1	27.7179	5.48118	-2.33826	0.00507251
Calb2	160.227	100.426	-0.673985	0.00463789	Calb2	159.127	114.103	-0.479845	0.0174352	Calb2
Calca	8.11302	5.10137	-0.669353	0.0336764	Calca	8.06844	3.50973	-1.20093	0.00507251	Calca
Casq2	2.53259	1.39659	-0.858706	0.00463789	Casq2	2.51551	1.48879	-0.756709	0.0211561
Ccdc3	2.46618	1.1721	-1.07319	0.00463789	Ccdc3	2.44887	0.993194	-1.30197	0.00507251
Cd44	0.902942	0.374402	-1.27005	0.00463789	Cd44	0.896734	0.439298	-1.02948	0.00507251	Cd44
Cdr1	45.2829	91.9204	1.02142	0.00463789	Cdr1	45.0051	69.6888	0.630839	0.0249014
Celf6	13.8513	8.88855	-0.639998	0.00463789	Celf6	13.7546	7.51105	-0.872826	0.00507251
Cemip	0.828623	0.486017	-0.769709	0.00827418	Cemip	0.822835	0.497125	-0.726994	0.0416655
Chrm1	0.694914	0.418948	-0.730063	0.0198022	Chrm1	0.690233	0.410111	-0.751068	0.0249014	Chrm1
Cnih3	10.601	1.45716	-2.86297	0.00463789	Cnih3	10.5232	1.16591	-3.17404	0.00507251
Col24a1	3.45239	1.35926	-1.34478	0.00463789	Col24a1	3.42769	1.3502	-1.34406	0.00507251
Cplx2	118.032	89.3402	-0.401791	0.026703	Cplx2	117.224	82.6851	-0.50357	0.00953187	Cplx2	Cplx2				Cplx2
Cpne4	7.38427	3.47069	-1.08923	0.00463789	Cpne4	7.3336	3.32926	-1.13932	0.00507251
Crh	48.065	9.70236	-2.30858	0.00463789	Crh	47.7125	5.75647	-3.05111	0.00507251	Crh	Crh				Crh
Crhbp	10.0393	6.77814	-0.566693	0.0384244	Crhbp	9.96846	4.60306	-1.11478	0.00507251	Crhbp	Crhbp				Crhbp
Crtac1	43.9706	30.6739	-0.519528	0.00463789	Crtac1	43.6717	31.4205	-0.474991	0.0136958
Dbh	6.0373	3.1075	-0.958151	0.00463789	Dbh	6.00148	2.52341	-1.24994	0.00507251	Dbh	Dbh			Dbh	Dbh
Ddc	22.3896	13.2897	-0.752515	0.00463789	Ddc	22.2325	8.79996	-1.3371	0.00507251	Ddc	Ddc				Ddc
Ddn	0.734991	0.317581	-1.2106	0.00463789	Ddn	0.729608	0.34594	-1.0766	0.0174352
Ddx5	480.081	244.8	-0.971671	0.0143869	Ddx5	477.372	119.21	-2.00161	0.00507251							Ddx5
Dnaja1	144.336	44.7995	-1.68788	0.00463789	Dnaja1	143.538	40.3128	-1.83212	0.00507251	Dnaja1
Dpysl4	25.5105	14.0924	-0.856177	0.00463789	Dpysl4	25.3324	15.2614	-0.731099	0.00507251
Ebf3	2.88069	4.26015	0.564488	0.0222686	Ebf3	2.86336	4.44445	0.634295	0.00507251							Ebf3
Ecel1	26.4822	12.0639	-1.13432	0.00463789	Ecel1	26.3015	9.92236	-1.40639	0.00507251
Eda	1.20149	0.54358	-1.14426	0.00463789	Eda	1.19304	0.538917	-1.1465	0.00507251
En1	1.66841	3.06672	0.878226	0.00463789	En1	1.65776	2.7701	0.740701	0.0136958	En1	En1				En1	En1
Fam189a2	10.0041	5.75106	-0.798697	0.00463789	Fam189a2	9.93729	6.30726	-0.655838	0.00507251
Fam210a	300.253	4.17176	-6.16938	0.00463789	Fam210a	297.699	4.39443	-6.08203	0.00507251
Fam210b	9.61319	6.44698	-0.576391	0.00463789	Fam210b	9.54666	6.24132	-0.613144	0.0136958
Fev	4.99515	2.28505	-1.1283	0.00463789	Fev	4.95922	1.15372	-2.10382	0.00507251	Fev	Fev	Fev	Fev		Fev	Fev
Fgf13	36.2512	18.552	-0.966449	0.00463789	Fgf13	36.0012	14.2316	-1.33895	0.00507251	Fgf13	Fgf13			Fgf13	Fgf13
Fgl2	1.05516	0.295995	-1.83381	0.00463789	Fgl2	1.04756	0.228248	-2.19836	0.00507251
Fign	1.04952	1.50529	0.520313	0.0351399	Fign	1.04314	1.60162	0.618595	0.0136958	Fign
Flnc	0.762957	0.374228	-1.02768	0.00463789	Flnc	0.757619	0.413523	-0.873504	0.00507251	Flnc
Foxd3	3.96684	1.43687	-1.46506	0.00463789	Foxd3	3.9388	1.48404	-1.40823	0.00507251							Foxd3
Foxp2	4.28722	1.17724	-1.86463	0.00463789	Foxp2	4.25678	1.24662	-1.77174	0.00507251	Foxp2	Foxp2					Foxp2
Gabra4	3.73647	2.33099	-0.68073	0.00463789	Gabra4	3.7114	2.42921	-0.611477	0.0350072	Gabra4
Gal	14.5572	3.88694	-1.90503	0.00463789	Gal	14.4556	3.53533	-2.03171	0.00507251	Gal	Gal			Gal
Gbe1	6.82073	4.34011	-0.652195	0.00463789	Gbe1	6.77441	3.99658	-0.76133	0.00507251	Gbe1
Gch1	3.02299	1.34824	-1.16489	0.00463789	Gch1	3.00158	1.06257	-1.49817	0.00507251	Gch1
Gchfr	8.23031	3.60864	-1.18949	0.00463789	Gchfr	8.1703	2.37295	-1.78371	0.00507251
Gcnt2	3.02686	1.57914	-0.938685	0.00463789	Gcnt2	3.00646	1.67273	-0.845859	0.00953187	Gcnt2
Gfap	148.877	45.7509	-1.70225	0.00463789	Gfap	147.783	45.0758	-1.71306	0.00507251
Gm4980	9.38749	4.38524	-1.09808	0.00463789	Gm4980	9.32159	4.76098	-0.969319	0.00507251
Gpr123	22.2576	13.436	-0.728197	0.00463789	Gpr123	22.1063	14.8853	-0.570571	0.00507251
Gpr153	11.5217	7.15744	-0.686843	0.00463789	Gpr153	11.4433	7.72686	-0.566543	0.00507251	Gpr153	Gpr153
Gpr26	7.01604	1.88692	-1.89463	0.00463789	Gpr26	6.96583	1.86943	-1.8977	0.00507251
Gpr64	2.34868	0.900439	-1.38315	0.00463789	Gpr64	2.33242	0.689888	-1.7574	0.00507251
Gpr88	20.2042	0.980483	-4.36502	0.00463789	Gpr88	20.0592	0.348776	-5.84582	0.00507251	Gpr88	Gpr88				Gpr88
Hapln1	2.90665	4.40753	0.600614	0.00463789	Hapln1	2.88865	4.20744	0.542546	0.0281102	Hapln1
Hbb-b2	15.6761	7.40015	-1.08294	0.00463789	Hbb-b2	15.572	9.09135	-0.776388	0.00507251
Hbb-bs	110.108	63.7285	-0.788904	0.00463789	Hbb-bs	109.367	68.4801	-0.675419	0.00507251
Hcrtr1	6.22425	3.94537	-0.657739	0.0114939	Hcrtr1	6.18278	3.40385	-0.861087	0.00507251	Hcrtr1	Hcrtr1			Hcrtr1
Hmx2	1.16588	0.518663	-1.16855	0.0351399	Hmx2	1.15763	0.490421	-1.23909	0.0174352	Hmx2
Hmx3	3.06295	0.92893	-1.72128	0.00463789	Hmx3	3.04023	1.00328	-1.59946	0.00507251
Hoxb4	2.62457	1.44925	-0.856775	0.00463789	Hoxb4	2.6058	0.816374	-1.67442	0.00507251							Hoxb4
Hoxb5	4.9325	2.8731	-0.77971	0.0143869	Hoxb5	4.89707	0.836941	-2.54872	0.00507251							Hoxb5
Hoxd3	14.6455	8.60631	-0.76699	0.0114939	Hoxd3	14.5423	7.35737	-0.982998	0.00507251							Hoxd3
Hpca	84.8247	51.7883	-0.711858	0.00463789	Hpca	84.2336	52.6917	-0.67682	0.00507251	Hpca
Hpcal1	78.3846	46.5412	-0.752062	0.00463789	Hpcal1	77.8428	46.3773	-0.747144	0.00507251
Hspb1	22.0469	14.2993	-0.624637	0.00827418	Hspb1	21.9095	13.7301	-0.674214	0.00507251
Htr5b	21.6257	0.729282	-4.89012	0.00463789	Htr5b	21.465	0.338607	-5.98623	0.00507251
Igfbp3	3.93629	2.14687	-0.874603	0.00463789	Igfbp3	3.90901	2.29626	-0.767513	0.00507251	Igfbp3
Igsf9	2.07963	0.719862	-1.53054	0.00463789	Igsf9	2.06459	0.679886	-1.60249	0.00507251
Irs4	2.81991	1.79505	-0.651624	0.00827418	Irs4	2.80024	1.28664	-1.12195	0.00507251	Irs4
Kcng1	13.9188	2.87848	-2.27366	0.00463789	Kcng1	13.8171	2.10544	-2.71426	0.00507251
Kcnip2	7.52609	1.81019	-2.05576	0.00463789	Kcnip2	7.47122	1.73961	-2.10258	0.00507251
Kcnj12	9.7277	4.67988	-1.05563	0.00463789	Kcnj12	9.6601	4.28788	-1.17177	0.00507251
Kit	10.2719	2.43837	-2.07471	0.00463789	Kit	10.198	2.44176	-2.0623	0.00507251	Kit
Ldha	64.4769	43.5391	-0.566472	0.00463789	Ldha	64.0469	44.933	-0.511353	0.0211561
Lhx5	6.80867	4.201	-0.69664	0.00463789	Lhx5	6.76074	4.58293	-0.560911	0.0281102							Lhx5
Lin7a	8.17342	5.96238	-0.455052	0.0198022	Lin7a	8.11891	5.4839	-0.566083	0.00507251
Lmo7	3.42441	2.18673	-0.647083	0.00463789	Lmo7	3.40061	1.96404	-0.791971	0.00507251	Lmo7
Lpl	2.03146	0.721692	-1.49306	0.00463789	Lpl	2.01684	0.670247	-1.58933	0.00507251
Mctp1	4.09217	2.77665	-0.559521	0.0222686	Mctp1	4.06479	2.52309	-0.68799	0.00507251	Mctp1
Mdfi	3.01118	0.550927	-2.4504	0.00463789	Mdfi	2.98832	0.481163	-2.63474	0.00507251
Myh6	1.85107	15.2931	3.04645	0.00463789	Myh6	1.83883	24.9861	3.76427	0.00953187	Myh6
Myoc	5.15345	0.214282	-4.58796	0.00463789	Myoc	5.11364	0.150218	-5.08922	0.00507251
Nbl1	12.1328	6.39054	-0.924904	0.00463789	Nbl1	12.0471	6.51248	-0.887406	0.00507251
Ndnf	2.1651	1.44149	-0.586871	0.0384244	Ndnf	2.15026	1.22947	-0.806481	0.00507251
Necab2	40.8666	20.0383	-1.02816	0.00463789	Necab2	40.5748	22.952	-0.821965	0.00507251
Nell2	50.5482	20.2663	-1.31858	0.00463789	Nell2	50.1931	21.8723	-1.19838	0.00507251
Nlrx1	3.56122	2.06804	-0.784106	0.00463789	Nlrx1	3.53743	2.3094	-0.615183	0.00953187
Nptx1	35.0645	24.5072	-0.516808	0.00827418	Nptx1	34.8255	24.0578	-0.533641	0.00507251
Nr2f2	5.06164	8.16794	0.690367	0.00463789	Nr2f2	5.03158	8.80472	0.807267	0.00507251							Nr2f2
Nrcam	47.4189	27.1621	-0.803869	0.00463789	Nrcam	47.0959	28.1162	-0.7442	0.00507251	Nrcam
Olfm2	53.3576	36.0806	-0.564471	0.00463789	Olfm2	52.9956	35.3648	-0.583555	0.00507251	Olfm2	Olfm2				Olfm2
Otp	9.49001	16.902	0.832711	0.00463789	Otp	9.43556	19.8214	1.07088	0.00507251	Otp
Otud1	3.6375	2.365	-0.621107	0.0351399	Otud1	3.61295	2.06638	-0.806068	0.00507251
Pak6	6.86706	4.0661	-0.756047	0.00463789	Pak6	6.81909	3.71503	-0.876205	0.00507251	Pak6	Pak6	Pak6			Pak6
Parvb	12.2537	8.47282	-0.5323	0.00827418	Parvb	12.1711	8.6215	-0.497443	0.0350072
Pcsk5	1.47128	0.821265	-0.841153	0.00463789	Pcsk5	1.46108	0.734302	-0.992588	0.00507251
Pde12	238.183	3.49929	-6.08886	0.00463789	Pde12	236.158	3.66311	-6.01054	0.00507251
Plch2	7.32582	4.05376	-0.853732	0.00463789	Plch2	7.27576	4.55568	-0.675429	0.00507251
Plxnd1	3.85567	2.00738	-0.941668	0.00463789	Plxnd1	3.82912	2.33835	-0.711518	0.00507251
Pou4f1	14.7358	0.887145	-4.05401	0.00463789	Pou4f1	14.6288	0.448877	-5.02635	0.00507251	Pou4f1						Pou4f1
Prkca	8.98634	5.84817	-0.619749	0.00463789	Prkca	8.92576	5.3986	-0.72539	0.00507251
Prmt8	14.2062	7.20028	-0.980393	0.00463789	Prmt8	14.1088	7.79632	-0.855728	0.00507251
Prph	28.0288	17.9737	-0.641022	0.00463789	Prph	27.8523	11.6202	-1.26116	0.00507251
Ptk7	3.20894	1.68521	-0.929167	0.00463789	Ptk7	3.1863	1.67321	-0.929265	0.00507251
Reln	3.27343	2.21695	-0.562227	0.00463789	Reln	3.25121	2.00011	-0.700897	0.00507251	Reln	Reln				Reln
Rgs16	2.09013	0.865122	-1.27262	0.00463789	Rgs16	2.07517	0.905239	-1.19686	0.00507251
Rims4	44.7451	13.1058	-1.77153	0.00463789	Rims4	44.4203	13.7366	-1.6932	0.00507251
Rnf215	12.8573	54.2984	2.07833	0.00827418	Rnf215	12.7728	49.6347	1.95827	0.00953187
Rtn4rl1	2.93938	1.48974	-0.980456	0.00463789	Rtn4rl1	2.91909	1.70552	-0.775303	0.00507251
Rtn4rl2	3.6935	1.36667	-1.43433	0.00463789	Rtn4rl2	3.66719	1.07184	-1.77459	0.00507251
S100a10	67.4309	37.6973	-0.838947	0.00463789	S100a10	66.9689	33.4615	-1.00099	0.00507251	S100a10	S100a10			S100a10	S100a10
Scn3a	7.75795	3.17899	-1.28711	0.00463789	Scn3a	7.70459	2.76525	-1.47831	0.00507251	Scn3a
Scn3b	11.0679	7.43424	-0.574121	0.00463789	Scn3b	10.9941	6.99108	-0.653137	0.00507251
Sema3b	1.67143	0.486103	-1.78175	0.00463789	Sema3b	1.65962	0.516826	-1.6831	0.00507251
Sema4f	17.6616	10.5813	-0.739102	0.00463789	Sema4f	17.5408	11.0126	-0.671551	0.00507251
Slc10a4	10.0348	5.03462	-0.995054	0.00463789	Slc10a4	9.97179	3.2101	-1.63524	0.00507251
Slc22a3	1.22102	0.509933	-1.2597	0.00463789	Slc22a3	1.21234	0.339495	-1.83633	0.00507251
Slc24a3	26.9597	16.0399	-0.749139	0.00463789	Slc24a3	26.7749	15.5018	-0.788448	0.00507251
Slc25a47	2.70183	10.238	1.92192	0.00463789	Slc25a47	2.68458	37.4325	3.80152	0.00507251
Slc6a4	19.5824	7.1989	-1.44371	0.00463789	Slc6a4	19.4409	3.71615	-2.38722	0.00507251	Slc6a4	Slc6a4			Slc6a4	Slc6a4
Smoc2	1.67263	0.264933	-2.65842	0.00463789	Smoc2	1.66029	0.214303	-2.95371	0.00507251
St8sia2	1.24169	0.781668	-0.667673	0.0222686	St8sia2	1.23316	0.752467	-0.712665	0.0136958	St8sia2	St8sia2
Stac	9.41399	1.18452	-2.9905	0.00463789	Stac	9.34313	0.734218	-3.66963	0.00507251
Stbd1	2.08274	0.871091	-1.25758	0.00463789	Stbd1	2.0686	0.593246	-1.80195	0.00507251
Tac1	16.1839	10.2252	-0.662425	0.0114939	Tac1	16.0758	8.53037	-0.914208	0.00507251	Tac1	Tac1			Tac1	Tac1
Tcf7l2	3.19156	5.29322	0.729884	0.00463789	Tcf7l2	3.17196	5.79602	0.869689	0.00507251	Tcf7l2						Tcf7l2
Tlcd2	25.2668	12.8339	-0.97728	0.00463789	Tlcd2	25.1071	13.2717	-0.919736	0.00507251
Tmem178	13.1787	7.97413	-0.724806	0.00463789	Tmem178	13.089	7.60317	-0.783677	0.00507251
Tmem212	0.352948	1.55106	2.13572	0.0351399	Tmem212	0.350819	2.43851	2.7972	0.00507251
Tnfrsf11b	1.44994	0.72275	-1.00443	0.00463789	Tnfrsf11b	1.43946	0.561165	-1.35903	0.00507251	Tnfrsf11b
Tph2	21.9082	9.10624	-1.26654	0.00463789	Tph2	21.7518	4.40166	-2.30501	0.00507251	Tph2	Tph2	Tph2	Tph2	Tph2	Tph2
Tppp3	244.694	167.005	-0.551088	0.00463789	Tppp3	243.04	157.414	-0.626631	0.00507251
Trh	30.0554	4.2839	-2.81063	0.00463789	Trh	29.8265	1.00999	-4.88418	0.00507251	Trh
Trpc3	12.3827	7.39113	-0.744461	0.00463789	Trpc3	12.2995	7.15504	-0.781566	0.00507251	Trpc3
Trpv2	6.85238	4.51415	-0.602152	0.00827418	Trpv2	6.80692	4.69756	-0.535091	0.0479838
Ttr	39.2928	2.47311	-3.98986	0.00463789	Ttr	38.9908	4.81943	-3.0162	0.00507251
Ush1g	0.936409	0.462118	-1.01888	0.026703	Ush1g	0.929596	0.380075	-1.29032	0.00507251	Ush1g
Znrd1as	3.23801	5.76998	0.833462	0.0384244	Znrd1as	3.2163	6.25375	0.959319	0.0174352

## Sheet: Table S7_KEGG
Supplementary Table S7. KEGG pathways for the common DEGs
Term	Count	PValue	gene symbol	Value for Control, FPKM	Value for Winners, FPKM	log2(fold_change) Winners/Controls	q_value	gene symbol	Value for Control, FPKM	Value for Losers, FPKM	log2(fold_change) Losers/Controls	q_value
MAPK signaling pathway	7	0.0103
			Cacna1e	7.9	5.08	-0.64	0.00464	Cacna1e	7.85	4.42	-0.83	0.00507
			Cacna1g	23.68	14.14	-0.74	0.00464	Cacna1g	23.52	14.07	-0.74	0.00507
			Cacnb3	22.42	11.39	-0.98	0.00464	Cacnb3	22.26	11.99	-0.89	0.00507
			Fgf13	36.25	18.55	-0.97	0.00464	Fgf13	36	14.23	-1.34	0.00507
			Flnc	0.76	0.37	-1.03	0.00464	Flnc	0.76	0.41	-0.87	0.00507
			Hspb1	22.05	14.3	-0.62	0.00827	Hspb1	21.91	13.73	-0.67	0.00507
			Prkca	8.99	5.85	-0.62	0.00464	Prkca	8.93	5.4	-0.73	0.00507
Serotonergic synapse	5	0.0162
			Ddc	22.39	13.29	-0.75	0.00464	Ddc	22.23	8.8	-1.34	0.00507
			Htr5b	21.63	0.73	-4.89	0.00464	Htr5b	21.47	0.34	-5.99	0.00507
			Prkca	8.99	5.85	-0.62	0.00464	Prkca	8.93	5.4	-0.73	0.00507
			Slc6a4	19.58	7.2	-1.44	0.00464	Slc6a4	19.44	3.72	-2.39	0.00507
			Tph2	21.91	9.11	-1.27	0.00464	Tph2	21.75	4.4	-2.31	0.00507
Focal adhesion	6	0.0181
			Col24a1	3.45	1.36	-1.34	0.00464	Col24a1	3.43	1.35	-1.34	0.00507
			Flnc	0.76	0.37	-1.03	0.00464	Flnc	0.76	0.41	-0.87	0.00507
			Pak6	6.87	4.07	-0.76	0.00464	Pak6	6.82	3.72	-0.88	0.00507
			Parvb	12.25	8.47	-0.53	0.00827	Parvb	12.17	8.62	-0.5	0.035
			Prkca	8.99	5.85	-0.62	0.00464	Prkca	8.93	5.4	-0.73	0.00507
			Reln	3.27	2.22	-0.56	0.00464	Reln	3.25	2	-0.7	0.00507
Calcium signaling pathway	5	0.0439
			Cacna1e	7.9	5.08	-0.64	0.00464	Cacna1e	7.85	4.42	-0.83	0.00507
			Cacna1g	23.68	14.14	-0.74	0.00464	Cacna1g	23.52	14.07	-0.74	0.00507
			Chrm1	0.69	0.42	-0.73	0.0198	Chrm1	0.69	0.41	-0.75	0.0249
			Htr5b	21.63	0.73	-4.89	0.00464	Htr5b	21.47	0.34	-5.99	0.00507
			Prkca	8.99	5.85	-0.62	0.00464	Prkca	8.93	5.4	-0.73	0.00507
Type II diabetes mellitus	3	0.0527
			Cacna1e	7.9	5.08	-0.64	0.00464	Cacna1e	7.85	4.42	-0.83	0.00507
			Cacna1g	23.68	14.14	-0.74	0.00464	Cacna1g	23.52	14.07	-0.74	0.00507
			Irs4	2.82	1.8	-0.65	0.00827	Irs4	2.8	1.29	-1.12	0.00507

## Sheet:  Table S8_corTph2CW
Supplementary Table 8. DEGs the expression of which correlates with Tph2 expression in the MRNs of winners
DEGs correlated with Tph2 in winners	correlation	with	correlation_with Tph2_(r>|0.917|)	the number of correlations between DEGs, the expression of which is correlated with Tph2
Gch1	<=>	Tph2	0.99407	33
Slc6a4	<=>	Tph2	0.996963	33
Trh	<=>	Tph2	0.987206	33
Lpl	<=>	Tph2	0.963575	32
Ndnf	<=>	Tph2	0.996771	32
Ddc	<=>	Tph2	0.969195	31
Ano2	<=>	Tph2	0.947274	30
Gchfr	<=>	Tph2	0.987706	30
Trpc3	<=>	Tph2	0.959931	30
2410004I01Rik	<=>	Tph2	0.96155	29
C1ql2	<=>	Tph2	0.973806	29
Celf6	<=>	Tph2	0.938293	29
Crh	<=>	Tph2	0.968725	29
Fev	<=>	Tph2	0.956473	29
Gpr64	<=>	Tph2	0.948328	29
Gpr88	<=>	Tph2	0.935881	29
Htr5b	<=>	Tph2	0.940081	29
Myoc	<=>	Tph2	0.931027	29
Pou4f1	<=>	Tph2	0.93212	29
Scn3b	<=>	Tph2	0.940508	29
Slc22a3	<=>	Tph2	0.921241	29
Irs4	<=>	Tph2	0.960622	28
Rasd2	<=>	Tph2	0.938125	28
Stac	<=>	Tph2	0.921604	28
Ccdc3	<=>	Tph2	0.942985	27
Fam210b	<=>	Tph2	0.920454	27
Fgf13	<=>	Tph2	0.925224	26
Mctp1	<=>	Tph2	0.930691	25
Tnfrsf11b	<=>	Tph2	0.985029	25
Tac1	<=>	Tph2	0.919133	15
Crhbp	<=>	Tph2	0.980894	14
Hoxb4	<=>	Tph2	0.940482	11
Hoxb5	<=>	Tph2	0.954597	9

## Sheet: Table S9_corTph2CL
Supplementary Table 9. DEGs the expression of which correlates with Tph2 expression in the MRNs of losers
DEGs correlated with Tph2 in Losers	correlation	with	correlation_with Tph2_(r>|0.917|)	the number of correlations between DEGs, the expression of which is correlated with Tph2
Tac2	<=>	Tph2	0.991941	97
A2m	<=>	Tph2	0.983377	96
Crh	<=>	Tph2	0.993622	96
Fam210b	<=>	Tph2	0.973035	95
Fgl2	<=>	Tph2	0.99638	95
Scn3a	<=>	Tph2	0.992706	95
Slc6a4	<=>	Tph2	0.990694	95
Ccdc3	<=>	Tph2	0.991919	94
Ddc	<=>	Tph2	0.969175	93
Fgf13	<=>	Tph2	0.986831	93
Gpr26	<=>	Tph2	0.985042	93
Pou4f1	<=>	Tph2	0.987036	93
St8sia2	<=>	Tph2	0.983477	93
Tmem178	<=>	Tph2	0.972454	93
Eda	<=>	Tph2	0.972589	92
Gpr88	<=>	Tph2	0.989532	92
Htr5b	<=>	Tph2	0.993295	92
Kit	<=>	Tph2	0.975561	92
Casq2	<=>	Tph2	0.980808	91
Calb1	<=>	Tph2	0.988599	90
Cnih3	<=>	Tph2	0.968116	90
Foxp1	<=>	Tph2	0.974683	90
Prmt8	<=>	Tph2	0.97988	90
Stac	<=>	Tph2	0.971375	90
Trh	<=>	Tph2	0.981237	90
Ano2	<=>	Tph2	0.985062	89
Gbe1	<=>	Tph2	0.98628	89
Kcnip2	<=>	Tph2	0.970007	89
Prkca	<=>	Tph2	0.959152	89
Foxd3	<=>	Tph2	0.971389	88
Krt9	<=>	Tph2	0.976709	88
Pcsk5	<=>	Tph2	0.961717	88
Rims4	<=>	Tph2	0.967068	88
Slc22a3	<=>	Tph2	0.955829	88
Cemip	<=>	Tph2	0.960554	87
Gchfr	<=>	Tph2	0.982282	87
Igfbp3	<=>	Tph2	0.947702	87
Kcng1	<=>	Tph2	0.957076	87
Actr3b	<=>	Tph2	0.959913	86
C1ql1	<=>	Tph2	0.962768	85
Lpl	<=>	Tph2	0.98493	85
Gcnt2	<=>	Tph2	0.979588	84
Hpcal1	<=>	Tph2	0.946453	84
Smoc2	<=>	Tph2	0.962769	84
Irs4	<=>	Tph2	0.972829	83
Nr2f2	<=>	Tph2	-0.940369	83
Slc24a3	<=>	Tph2	0.935103	83
Celf6	<=>	Tph2	0.949987	81
Foxp2	<=>	Tph2	0.973172	81
Gpr64	<=>	Tph2	0.981867	81
Kcnj12	<=>	Tph2	0.932482	81
Prkch	<=>	Tph2	0.926952	81
Gch1	<=>	Tph2	0.99503	80
Gpr153	<=>	Tph2	0.945162	80
Ociad2	<=>	Tph2	0.940195	80
Scn3b	<=>	Tph2	0.98156	80
1810041L15Rik	<=>	Tph2	0.937599	79
Hbb-bs	<=>	Tph2	0.939325	79
Igsf9	<=>	Tph2	0.932152	79
Lmo7	<=>	Tph2	0.939191	79
Reln	<=>	Tph2	0.942537	79
Aplnr	<=>	Tph2	0.963196	78
Mdfi	<=>	Tph2	0.943913	78
Mdga1	<=>	Tph2	0.938315	78
Rgs16	<=>	Tph2	0.933413	78
C1ql2	<=>	Tph2	0.972301	77
Cd44	<=>	Tph2	0.942598	77
Cpne4	<=>	Tph2	0.931196	77
Myoc	<=>	Tph2	0.950112	77
Nell2	<=>	Tph2	0.921114	77
Gm4980	<=>	Tph2	0.955903	76
2410004I01Rik	<=>	Tph2	0.970714	75
Ebf3	<=>	Tph2	-0.918748	75
S100a10	<=>	Tph2	0.918159	73
Hoxd3	<=>	Tph2	0.980978	72
Mctp1	<=>	Tph2	0.980614	72
Lin7a	<=>	Tph2	0.965822	70
Nrcam	<=>	Tph2	0.925408	70
Fev	<=>	Tph2	0.925094	69
Neurl1b	<=>	Tph2	0.932421	69
Syt1	<=>	Tph2	0.982572	68
Cacna1e	<=>	Tph2	0.965051	67
Otud1	<=>	Tph2	0.92551	67
Tnfrsf11b	<=>	Tph2	0.975596	67
Otp	<=>	Tph2	-0.93322	65
Gfap	<=>	Tph2	0.921295	64
C3	<=>	Tph2	0.93921	61
Sox14	<=>	Tph2	0.970751	61
Trpc3	<=>	Tph2	0.980819	61
Hmx3	<=>	Tph2	0.935234	55
Gbx2	<=>	Tph2	0.931613	50
Ndnf	<=>	Tph2	0.96108	41
Slco5a1	<=>	Tph2	0.931049	38
Penk	<=>	Tph2	0.934149	35
Hoxb5	<=>	Tph2	0.941005	32
Hoxb4	<=>	Tph2	0.942078	30
Crhbp	<=>	Tph2	0.933716	25
Nkx6-3	<=>	Tph2	0.925592	20
